# Supplementary material for: Crystal structure of bis­{2-[amino(iminium­yl)meth­yl]-1,1-di­methyl­guanidine} carbonate methanol disolvate
Source: Acta Crystallogr E Crystallogr Commun. 2015 Sep 12;71(Pt 10):o747–8. doi: 10.1107/S2056989015016771 (PMC4647403; doi:10.1107/S2056989015016771)
Supplement: Supplementary file 1 [file e-71-0o747-sup1.cif]

##############################################################################
#                                                                            #
# This CIF contains the data in a paper accepted for publication in          #
# Acta Crystallographica Section E. It conforms to the requirements of       #
# Notes for Authors for Acta Crystallographica Section E, and has been       #
# peer reviewed under the auspices of the IUCr Commission on Journals.       #
#                                                                            #
# Full details of the Crystallographic Information File format               #
# are given in the paper "The Crystallographic Information File (CIF):       #
# a New Standard Archive File for Crystallography" by S. R. Hall, F. H.      #
# Allen and I. D. Brown [Acta Cryst. (1991), A47, 655-685].                  #
#                                                                            #
# The current version of the core CIF dictionary is obtainable from          #
# ftp://ftp.iucr.org/pub/cif_core.dic.                                       #
#                                                                            #
# Software is freely available for graphical display of the structure(s)     #
# in this CIF. For information consult the CIF software page                 #
# http://www.iucr.org/resources/cif/software.                                #
#                                                                            #
# This file may be used for bona fide research purposes within the           #
# scientific community so long as proper attribution is given to the journal # 
# article from which it was obtained.                                        #
#                                                                            #
##############################################################################
data_I
_audit_creation_method     'form.cif (version 2.0)'
_journal_date_recd_electronic     2015-09-02
_journal_date_accepted     2015-09-08
_journal_name_full     'Acta Crystallographica, Section E'
_journal_year     2015
_journal_volume     71
_journal_issue     10
_journal_page_first     o747
_journal_page_last     o748
_journal_paper_category     HO
_journal_paper_doi     10.1107/S2056989015016771
_journal_coeditor_code     HB7495
_publ_contact_author_name     'Yang BinSheng'
_publ_contact_author_address
;\
Institute of Molecular Science
Key Laboratory of Chemical Biology of Molecular Engineering \
of Education Ministry
Shanxi University
Taiyuan 030006
People's Republic of China
;
_publ_contact_author_email     dongjinlong20123@163.com
_publ_contact_author_fax     '+86 351 7016358'
_publ_contact_author_phone     '+86 351 7016358'
_publ_section_title
;
Crystal structure of bis{2-[amino(iminiumyl)methyl]-1,1-dimethylguanidine}
carbonate methanol disolvate
;
_publ_section_title_footnote     .
loop_
    _publ_author_name
    _publ_author_footnote
    _publ_author_address
    'Dong, Jinlong' .
;\
Institute of Molecular Science
Key Laboratory of Chemical Biology of Molecular Engineering \
of Education Ministry
Shanxi University
Taiyuan 030006
People's Republic of China
;
    'Liu, Bin' .
;\
Institute of Molecular Science
Key Laboratory of Chemical Biology of Molecular Engineering \
of Education Ministry
Shanxi University
Taiyuan 030006
People's Republic of China
;
    'Yang, Binsheng' .
;\
Institute of Molecular Science
Key Laboratory of Chemical Biology of Molecular Engineering \
of Education Ministry
Shanxi University
Taiyuan 030006
People's Republic of China
;
_publ_section_synopsis     .
_database_code_depnum_ccdc_archive     'CCDC 1422939'
_chemical_name_systematic
;
Bis{2-[amino(iminiumyl)methyl]-1,1-dimethylguanidine}
carbonate methanol disolvate
;
_chemical_name_common     ?
_chemical_formula_moiety     '2(C4 H12 N5 +), C O3 2-, 2(C H4 O)'
_chemical_formula_sum     'C11 H32 N10 O5'
_chemical_formula_iupac     '2C4 H12 N5 +, C O3 2-, 2C H4 O'
_chemical_formula_weight     384.46
_chemical_melting_point     ?
_shelx_space_group_comment
;
The symmetry employed for this shelxl refinement is uniquely defined
by the following loop, which should always be used as a source of
symmetry information in preference to the above space-group names.
They are only intended as comments.
;
_space_group_crystal_system     monoclinic
_space_group_name_H-M_alt     'C 2/c'
_space_group_name_Hall     '-C 2yc'
loop_
    _space_group_symop_operation_xyz
    'x, y, z'
    '-x, y, -z+1/2'
    'x+1/2, y+1/2, z'
    '-x+1/2, y+1/2, -z+1/2'
    '-x, -y, -z'
    'x, -y, z-1/2'
    '-x+1/2, -y+1/2, -z'
    'x+1/2, -y+1/2, z-1/2'
_cell_length_a     13.5726(12)
_cell_length_b     10.5634(8)
_cell_length_c     13.9825(13)
_cell_angle_alpha     90
_cell_angle_beta     90.3860(10)
_cell_angle_gamma     90
_cell_volume     2004.7(3)
_cell_formula_units_Z     4
_cell_measurement_reflns_used     1052
_cell_measurement_theta_min     2.84
_cell_measurement_theta_max     22.76
_cell_measurement_temperature     298(2)
_exptl_crystal_description     block
_exptl_crystal_colour     colourless
_exptl_crystal_size_max     0.40
_exptl_crystal_size_mid     0.32
_exptl_crystal_size_min     0.29
_exptl_crystal_density_diffrn     1.274
_exptl_crystal_density_meas     ?
_exptl_crystal_density_method     ?
_exptl_crystal_F_000     832
_exptl_absorpt_coefficient_mu     0.101
_exptl_absorpt_correction_type     multi-scan
_exptl_absorpt_process_details
;
(SADABS; Bruker, 2000)
;
_shelx_estimated_absorpt_T_min     0.961
_shelx_estimated_absorpt_T_max     0.971
_exptl_absorpt_correction_T_min     0.961
_exptl_absorpt_correction_T_max     0.971
_diffrn_ambient_temperature     298(2)
_diffrn_radiation_type     MoK\a
_diffrn_radiation_wavelength     0.71073
_diffrn_measurement_device_type     'Bruker APEXII CCD'
_diffrn_measurement_method     '\f and \w scans'
_diffrn_detector_area_resol_mean     ?
_diffrn_reflns_number     4837
_diffrn_reflns_av_R_equivalents     0.0645
_diffrn_reflns_theta_min     2.840
_diffrn_reflns_theta_max     25.047
_diffrn_reflns_theta_full     25.047
_diffrn_measured_fraction_theta_max     0.982
_diffrn_measured_fraction_theta_full     0.982
_diffrn_reflns_limit_h_min     -16
_diffrn_reflns_limit_h_max     15
_diffrn_reflns_limit_k_min     -12
_diffrn_reflns_limit_k_max     11
_diffrn_reflns_limit_l_min     -16
_diffrn_reflns_limit_l_max     16
_refine_special_details     ?
_reflns_number_total     1749
_reflns_number_gt     947
_reflns_threshold_expression     'I > 2\s(I)'
_refine_ls_structure_factor_coef     Fsqd
_refine_ls_matrix_type     full
_refine_ls_R_factor_all     0.1394
_refine_ls_R_factor_gt     0.0826
_refine_ls_wR_factor_gt     0.2119
_refine_ls_wR_factor_ref     0.2801
_refine_ls_goodness_of_fit_ref     1.020
_refine_ls_restrained_S_all     1.038
_refine_ls_number_reflns     1749
_refine_ls_number_parameters     123
_refine_ls_number_restraints     6
_refine_ls_hydrogen_treatment     constr
_refine_ls_weighting_scheme     calc
_refine_ls_weighting_details
              'w=1/[\s^2^(Fo^2^)+(0.1395P)^2^+3.7847P] where P=(Fo^2^+2Fc^2^)/3'
_atom_sites_solution_hydrogens     geom
_atom_sites_solution_primary     ?
_atom_sites_solution_secondary     ?
_refine_ls_shift/su_max     0.000
_refine_ls_shift/su_mean     0.000
_refine_diff_density_max     0.640
_refine_diff_density_min     -0.287
_refine_ls_extinction_method     none
_refine_ls_extinction_coef     .
loop_
    _atom_type_symbol
    _atom_type_description
    _atom_type_scat_dispersion_real
    _atom_type_scat_dispersion_imag
    _atom_type_scat_source
    'C' 'C' 0.0033 0.0016
                         'International Tables Vol C Tables 4.2.6.8 and 6.1.1.4'
    'H' 'H' 0.0000 0.0000
                         'International Tables Vol C Tables 4.2.6.8 and 6.1.1.4'
    'O' 'O' 0.0106 0.0060
                         'International Tables Vol C Tables 4.2.6.8 and 6.1.1.4'
    'N' 'N' 0.0061 0.0033
                         'International Tables Vol C Tables 4.2.6.8 and 6.1.1.4'
_computing_data_collection
;
APEX2 (Bruker, 2000)
;
_computing_cell_refinement
;
SAINT (Bruker, 2000)
;
_computing_data_reduction
;
SAINT (Bruker, 2000)
;
_computing_structure_solution
;
SHELXS97 (Sheldrick 2008)
;
_computing_structure_refinement
;
SHELXL97 (Sheldrick, 2008)
;
_computing_molecular_graphics
;
SHELXTL (Sheldrick, 2008)
;
_computing_publication_material
;
SHELXTL (Sheldrick, 2008)
;
loop_
    _atom_site_type_symbol
    _atom_site_label
    _atom_site_fract_x
    _atom_site_fract_y
    _atom_site_fract_z
    _atom_site_U_iso_or_equiv
    _atom_site_adp_type
    _atom_site_calc_flag
    _atom_site_occupancy
    _atom_site_disorder_assembly
    _atom_site_disorder_group
    N N1 0.9937(3) 0.6120(4) 0.3964(3) 0.0764(14) Uani d 1 . .
    H H1A 1.0180 0.6664 0.3574 0.092 Uiso calc 1 . .
    H H1B 1.0312 0.5752 0.4377 0.092 Uiso calc 1 . .
    N N2 0.8445(3) 0.6436(4) 0.3289(3) 0.0651(12) Uani d 1 . .
    H H2A 0.8709 0.6975 0.2908 0.078 Uiso calc 1 . .
    H H2B 0.7824 0.6279 0.3250 0.078 Uiso calc 1 . .
    N N3 0.8641(3) 0.5040(4) 0.4562(3) 0.0753(14) Uani d 1 . .
    N N4 0.7163(3) 0.4414(5) 0.5183(3) 0.0787(14) Uani d 1 . .
    N N5 0.7482(3) 0.3984(4) 0.3619(3) 0.0663(12) Uani d 1 . .
    H H5A 0.6934 0.3578 0.3579 0.080 Uiso calc 1 . .
    H H5B 0.7857 0.4044 0.3128 0.080 Uiso calc 1 . .
    O O1 0.43093(19) 0.6744(3) 0.7084(2) 0.0513(9) Uani d 1 . .
    O O2 0.5000 0.4941(4) 0.7500 0.0802(17) Uani d 1 . .
    O O3 0.3680(3) 0.3385(6) 0.6850(5) 0.143(2) Uani d 1 . .
    H H3 0.4110 0.3854 0.7063 0.214 Uiso calc 1 . .
    C C1 0.8990(3) 0.5850(5) 0.3931(3) 0.0584(12) Uani d 1 . .
    C C2 0.7748(3) 0.4516(5) 0.4435(3) 0.0627(14) Uani d 1 . .
    C C3 0.6269(4) 0.3681(7) 0.5153(4) 0.095(2) Uani d 1 . .
    H H3A 0.5800 0.4085 0.4737 0.143 Uiso calc 1 . .
    H H3B 0.6001 0.3621 0.5785 0.143 Uiso calc 1 . .
    H H3C 0.6410 0.2847 0.4917 0.143 Uiso calc 1 . .
    C C4 0.7393(6) 0.5018(9) 0.6077(5) 0.127(3) Uani d 1 . .
    H H4A 0.8000 0.5476 0.6020 0.191 Uiso calc 1 . .
    H H4B 0.7458 0.4389 0.6568 0.191 Uiso calc 1 . .
    H H4C 0.6873 0.5594 0.6240 0.191 Uiso calc 1 . .
    C C5 0.3996(9) 0.2845(15) 0.6049(14) 0.279(10) Uani d 1 . .
    H H5D 0.3442 0.2644 0.5646 0.419 Uiso calc 1 . .
    H H5E 0.4349 0.2084 0.6203 0.419 Uiso calc 1 . .
    H H5F 0.4424 0.3419 0.5719 0.419 Uiso calc 1 . .
    C C6 0.5000 0.6130(5) 0.7500 0.0422(13) Uani d 1 . .
loop_
    _atom_site_aniso_label
    _atom_site_aniso_U_11
    _atom_site_aniso_U_22
    _atom_site_aniso_U_33
    _atom_site_aniso_U_12
    _atom_site_aniso_U_13
    _atom_site_aniso_U_23
    N1 0.055(2) 0.092(3) 0.082(3) -0.035(2) -0.022(2) 0.034(2)
    N2 0.050(2) 0.079(3) 0.067(3) -0.0205(19) -0.0089(19) 0.017(2)
    N3 0.065(3) 0.104(3) 0.056(2) -0.049(2) -0.0220(19) 0.023(2)
    N4 0.076(3) 0.108(4) 0.051(3) -0.041(3) 0.000(2) -0.003(2)
    N5 0.058(2) 0.093(3) 0.047(2) -0.034(2) -0.0063(17) 0.000(2)
    O1 0.0389(15) 0.0469(17) 0.068(2) -0.0007(12) -0.0176(13) -0.0020(14)
    O2 0.060(3) 0.037(3) 0.144(5) 0.000 -0.032(3) 0.000
    O3 0.063(3) 0.135(4) 0.230(7) -0.016(3) 0.011(3) -0.097(4)
    C1 0.051(3) 0.076(3) 0.048(2) -0.024(2) -0.009(2) 0.006(2)
    C2 0.059(3) 0.079(3) 0.050(3) -0.032(2) -0.012(2) 0.015(2)
    C3 0.076(4) 0.133(5) 0.077(4) -0.048(4) 0.007(3) 0.010(4)
    C4 0.140(6) 0.180(8) 0.062(4) -0.046(6) 0.006(4) -0.028(5)
    C5 0.153(9) 0.254(15) 0.43(2) -0.090(10) 0.122(12) -0.223(16)
    C6 0.029(3) 0.039(3) 0.059(4) 0.000 -0.007(2) 0.000
_geom_special_details
;
All e.s.d.'s (except the e.s.d. in the dihedral angle between two l.s. planes)
are estimated using the full covariance matrix. The cell e.s.d.'s are taken
into account individually in the estimation of e.s.d.'s in distances, angles
and torsion angles; correlations between e.s.d.'s in cell parameters are only
used when they are defined by crystal symmetry. An approximate (isotropic)
treatment of cell e.s.d.'s is used for estimating e.s.d.'s involving l.s.
planes.
;
loop_
    _geom_bond_atom_site_label_1
    _geom_bond_atom_site_label_2
    _geom_bond_site_symmetry_2
    _geom_bond_distance
    _geom_bond_publ_flag
    N1 C1 . 1.317(6) ?
    N1 H1A . 0.8600 ?
    N1 H1B . 0.8600 ?
    N2 C1 . 1.314(6) ?
    N2 H2A . 0.8600 ?
    N2 H2B . 0.8600 ?
    N3 C1 . 1.319(6) ?
    N3 C2 . 1.344(5) ?
    N4 C2 . 1.321(6) ?
    N4 C4 . 1.436(8) ?
    N4 C3 . 1.440(6) ?
    N5 C2 . 1.320(6) ?
    N5 H5A . 0.8600 ?
    N5 H5B . 0.8600 ?
    C6 O1 . 1.276(4) ?
    C6 O2 . 1.257(7) ?
    O3 C5 . 1.330(13) ?
    O3 H3 . 0.8200 ?
    C3 H3A . 0.9600 ?
    C3 H3B . 0.9600 ?
    C3 H3C . 0.9600 ?
    C4 H4A . 0.9600 ?
    C4 H4B . 0.9600 ?
    C4 H4C . 0.9600 ?
    C5 H5D . 0.9600 ?
    C5 H5E . 0.9600 ?
    C5 H5F . 0.9600 ?
    C6 O1 2_656 1.276(4) ?
loop_
    _geom_angle_atom_site_label_1
    _geom_angle_atom_site_label_2
    _geom_angle_atom_site_label_3
    _geom_angle_site_symmetry_1
    _geom_angle_site_symmetry_3
    _geom_angle
    _geom_angle_publ_flag
    C1 N1 H1A . . 120.0 ?
    C1 N1 H1B . . 120.0 ?
    H1A N1 H1B . . 120.0 ?
    C1 N2 H2A . . 120.0 ?
    C1 N2 H2B . . 120.0 ?
    H2A N2 H2B . . 120.0 ?
    C1 N3 C2 . . 120.4(4) ?
    C2 N4 C4 . . 121.7(5) ?
    C2 N4 C3 . . 122.1(4) ?
    C4 N4 C3 . . 116.2(5) ?
    C2 N5 H5A . . 120.0 ?
    C2 N5 H5B . . 120.0 ?
    H5A N5 H5B . . 120.0 ?
    C5 O3 H3 . . 109.5 ?
    N2 C1 N1 . . 117.9(4) ?
    N2 C1 N3 . . 124.0(4) ?
    N1 C1 N3 . . 118.1(4) ?
    N5 C2 N4 . . 119.2(4) ?
    N5 C2 N3 . . 122.0(4) ?
    N4 C2 N3 . . 118.4(4) ?
    N4 C3 H3A . . 109.5 ?
    N4 C3 H3B . . 109.5 ?
    H3A C3 H3B . . 109.5 ?
    N4 C3 H3C . . 109.5 ?
    H3A C3 H3C . . 109.5 ?
    H3B C3 H3C . . 109.5 ?
    N4 C4 H4A . . 109.5 ?
    N4 C4 H4B . . 109.5 ?
    H4A C4 H4B . . 109.5 ?
    N4 C4 H4C . . 109.5 ?
    H4A C4 H4C . . 109.5 ?
    H4B C4 H4C . . 109.5 ?
    O3 C5 H5D . . 109.5 ?
    O3 C5 H5E . . 109.5 ?
    H5D C5 H5E . . 109.5 ?
    O3 C5 H5F . . 109.5 ?
    H5D C5 H5F . . 109.5 ?
    H5E C5 H5F . . 109.5 ?
    O2 C6 O1 . 2_656 120.5(2) ?
    O2 C6 O1 . . 120.5(2) ?
    O1 C6 O1 2_656 . 119.0(5) ?
loop_
    _geom_torsion_atom_site_label_1
    _geom_torsion_atom_site_label_2
    _geom_torsion_atom_site_label_3
    _geom_torsion_atom_site_label_4
    _geom_torsion_site_symmetry_1
    _geom_torsion_site_symmetry_2
    _geom_torsion_site_symmetry_3
    _geom_torsion_site_symmetry_4
    _geom_torsion
    _geom_torsion_publ_flag
    C2 N3 C1 N2 . . . . 17.2(8) ?
    C2 N3 C1 N1 . . . . -165.0(5) ?
    C4 N4 C2 N5 . . . . -177.3(7) ?
    C3 N4 C2 N5 . . . . 3.6(9) ?
    C4 N4 C2 N3 . . . . 9.8(9) ?
    C3 N4 C2 N3 . . . . -169.3(6) ?
    C1 N3 C2 N5 . . . . 49.6(8) ?
    C1 N3 C2 N4 . . . . -137.7(6) ?
loop_
    _geom_hbond_atom_site_label_D
    _geom_hbond_atom_site_label_H
    _geom_hbond_atom_site_label_A
    _geom_hbond_site_symmetry_A
    _geom_hbond_distance_DH
    _geom_hbond_distance_HA
    _geom_hbond_distance_DA
    _geom_hbond_angle_DHA
    N1 H1A O1 7_666 0.86 2.04 2.883(5) 166
    N1 H1B N3 5_766 0.86 2.21 3.069(6) 175
    N2 H2A O1 8_565 0.86 1.96 2.818(5) 178
    N2 H2B O3 5_666 0.86 2.08 2.896(6) 159
    N5 H5A O1 5_666 0.86 1.95 2.728(4) 150
    O3 H3 O2 . 0.82 1.77 2.591(5) 177
_shelx_hkl_file
;
   2  -2   0 4092.33  175.77
   2  -2   0 4091.38  164.51
  -2   2   0 4226.29  176.38
  -3   3   0 1511.52   67.81
   3  -3   0 1509.39   67.89
   3  -3   0 1603.44   62.85
   4  -4   0   52.64    5.42
  -4   4   0   43.92    6.85
   4  -4   0   50.24    7.33
  -5   5   0   18.80    5.88
   5  -5   0   20.58    6.53
   5  -5   0   22.01    4.90
  -6   6   0  114.94   10.44
   6  -6   0  104.02   10.06
   6  -6   0  120.28    8.77
   7  -7   0    5.81    7.29
  -7   7   0    1.52    7.51
   8  -8   0  270.55   19.88
   9  -9   0    7.90   10.79
  10 -10   0   11.63   11.39
  11 -11   0   -8.11    9.80
   9 -11   0    7.26   10.93
   8 -10   0  103.77   16.63
   7  -9   0    5.50    7.89
  -6   8   0  283.75   18.38
   6  -8   0  263.86   18.99
  -5   7   0   -1.07    5.14
   5  -7   0   -9.00    5.58
   4  -6   0  594.41   26.52
   4  -6   0  574.23   30.81
  -4   6   0  598.49   29.70
  -3   5   0  324.99   18.07
   3  -5   0  345.08   19.22
   3  -5   0  351.91   16.13
   2  -4   0  175.04    8.82
   2  -4   0  180.40   11.23
   2  -4   0  157.33   10.18
   1  -3   0 1068.05   48.32
   1  -3   0 1092.61   47.62
   0  -2   0 5926.40  250.91
   2   0   0  402.97   17.30
  -2   0   0  411.37   18.64
   3  -1   0  110.55    6.34
   3  -1   0  123.08    6.64
  -3   1   0  106.66    6.87
   4  -2   0 4054.74  165.34
   4  -2   0 4155.06  176.26
  -4   2   0 4199.78  177.56
   5  -3   0 4260.41  181.21
  -5   3   0 3881.27  181.98
   5  -3   0 4541.09  169.83
   6  -4   0   13.92    5.22
   6  -4   0   17.35    4.53
  -6   4   0   11.47    5.66
   7  -5   0    4.78    5.62
   7  -5   0    1.52    4.47
  -7   5   0    2.20    5.73
   8  -6   0   12.81    6.75
   8  -6   0    8.02    5.63
  -8   6   0   -5.45    5.94
   9  -7   0   29.29    9.20
  -9   7   0   21.18    8.97
  10  -8   0   -2.60    7.70
  11  -9   0   22.21   11.05
  12 -10   0    8.21   11.40
   8 -12   0   15.84   13.40
   7 -11   0   13.09   11.71
   6 -10   0   11.59   10.36
   5  -9   0   60.64   12.54
   4  -8   0   12.70    7.41
  -4   8   0   24.90    7.06
  -3   7   0  167.30   12.20
   3  -7   0  184.48   14.05
   3  -7   0  182.16   10.37
   2  -6   0  123.83   10.43
   2  -6   0  137.73    9.81
   1  -5   0 1094.85   51.67
   1  -5   0 1206.22   53.49
   0  -4   0 3400.89  139.19
   0  -4   0 3071.17  139.39
  -1  -3   0 1133.72   49.77
  -1  -3   0 1103.04   49.25
  -2  -2   0 3378.02  143.19
  -2  -2   0 3325.40  142.53
  -3  -1   0  104.23    6.88
   4   0   0   -5.61    2.02
  -4   0   0    1.61    2.76
  -5   1   0   29.14    5.05
   5  -1   0   34.47    4.48
   5  -1   0   19.76    3.99
  -6   2   0    9.15    4.53
   6  -2   0   16.34    4.24
   6  -2   0   10.85    3.96
   7  -3   0   10.07    4.51
  -7   3   0    6.94    5.52
   7  -3   0   11.34    4.61
   8  -4   0  149.30   10.46
   8  -4   0  155.90   11.34
  -8   4   0  137.12   11.77
  -9   5   0   12.14    7.74
   9  -5   0   37.54    8.81
   9  -5   0   17.62    6.89
 -10   6   0  152.52   14.62
  10  -6   0  145.31   13.03
  11  -7   0   25.17   10.40
 -11   7   0   18.35   11.89
  12  -8   0    7.22    9.00
  13  -9   0   -7.61   10.62
   6 -12   0   -0.66    9.88
   5 -11   0   11.96    9.45
   4 -10   0   11.32    9.98
   3  -9   0   15.55    8.35
   2  -8   0   50.62   10.33
   2  -8   0   56.29    8.76
   1  -7   0   71.93    8.84
   1  -7   0   88.64   11.82
   0  -6   0  515.02   26.50
   0  -6   0  567.28   28.59
  -1  -5   0 1124.04   51.69
  -1  -5   0 1117.96   50.64
  -2  -4   0  176.74   10.75
  -2  -4   0  156.11    9.89
  -3  -3   0 1316.11   57.99
  -3  -3   0 1316.31   58.32
  -4  -2   0 3539.91  156.07
  -4  -2   0 3723.98  154.74
  -5  -1   0   20.00    4.56
   6   0   0  231.31   12.64
  -6   0   0  210.74   13.33
   7  -1   0  275.23   15.79
  -7   1   0  326.99   18.09
   8  -2   0  692.38   32.75
   8  -2   0  714.67   34.09
  -8   2   0  715.24   35.94
   9  -3   0    6.72    4.93
   9  -3   0   -2.09    4.79
  -9   3   0   -0.58    5.84
  10  -4   0   -4.66    5.81
  10  -4   0   -0.07    6.03
 -10   4   0    3.80    6.19
  11  -5   0   96.82   12.06
 -11   5   0  104.89   15.47
  11  -5   0   85.42   13.09
 -12   6   0   -9.42    8.36
  12  -6   0   -5.81    8.36
  13  -7   0   -7.53    9.27
   5 -13   0    3.83   12.63
   4 -12   0   12.93    9.96
   3 -11   0    8.70   10.34
   2 -10   0   75.58   13.19
   1  -9   0   25.36    8.83
   0  -8   0   43.15    7.67
   0  -8   0   26.36    8.83
  -1  -7   0   59.46    9.77
  -1  -7   0   75.14    8.99
  -2  -6   0  117.43    8.98
  -2  -6   0  118.58    9.71
  -3  -5   0  299.23   17.02
  -3  -5   0  297.57   16.52
  -4  -4   0   21.77    5.28
  -4  -4   0   39.87    5.98
  -5  -3   0 3826.93  161.89
  -5  -3   0 3738.04  163.50
  -6  -2   0    7.71    3.72
  -6  -2   0    2.21    3.85
  -7  -1   0  326.49   19.08
  -8   0   0 3556.88  156.03
   9  -1   0    2.92    4.68
  -9   1   0    2.88    5.03
 -10   2   0   85.15   13.02
  10  -2   0   91.02   11.12
 -11   3   0  142.99   16.67
  11  -3   0  107.99   10.85
 -12   4   0   29.84   11.53
  12  -4   0   40.17   10.00
 -13   5   0    1.58    9.94
 -14   6   0   44.10   15.08
   3 -13   0    2.13   11.33
   2 -12   0   18.49   11.69
   1 -11   0   13.86    9.69
   0 -10   0   16.10    9.19
  -1  -9   0    2.30    7.91
  -2  -8   0   66.95    9.71
  -2  -8   0   47.01   10.01
  -3  -7   0  166.20   11.88
  -3  -7   0  147.81   11.88
  -4  -6   0  530.41   26.98
  -4  -6   0  508.90   27.14
  -5  -5   0   17.32    5.35
  -5  -5   0    9.59    5.48
  -6  -4   0   12.49    4.82
  -6  -4   0   18.79    5.79
  -7  -3   0    9.83    5.06
  -7  -3   0    7.43    4.25
  -8  -2   0  602.49   31.27
  -9  -1   0    6.30    5.54
 -10   0   0    1.36    5.41
 -11   1   0   -2.61    7.22
 -12   2   0   -4.20    6.67
 -13   3   0  -13.86    8.07
 -14   4   0   -5.23   10.42
 -15   5   0   -6.76   11.21
 -16   6   0    2.72   15.37
   1 -13   0    0.98   11.47
   0 -12   0  -16.90    8.54
  -1 -11   0   22.51   10.77
  -2 -10   0   66.14   13.45
  -3  -9   0    0.18    7.07
  -4  -8   0    9.02    6.46
  -4  -8   0    2.87    6.23
  -5  -7   0   -2.14    5.54
  -5  -7   0   -4.73    5.12
  -6  -6   0   96.15   11.21
  -6  -6   0   93.69    9.48
  -7  -5   0    1.53    4.77
  -7  -5   0    7.57    5.29
  -8  -4   0  128.56    9.78
  -8  -4   0  130.65   11.33
  -9  -3   0    3.03    5.99
  -9  -3   0   -0.30    4.53
 -10  -2   0   79.10   11.59
 -11  -1   0   -4.21    5.24
 -12   0   0  119.61   16.42
 -13   1   0    0.12    8.28
 -14   2   0   -5.54    9.83
 -15   3   0   98.68   18.56
 -16   4   0   11.86   13.47
  -1 -13   0   -3.58    9.22
  -2 -12   0   13.52   10.83
  -3 -11   0    0.07    9.36
  -4 -10   0   13.53    8.84
  -5  -9   0   36.94   10.43
  -5  -9   0   60.49   10.79
  -6  -8   0  229.06   16.32
  -6  -8   0  212.62   15.87
  -7  -7   0   -0.25    6.25
  -7  -7   0    2.71    6.97
  -8  -6   0    5.22    5.85
  -8  -6   0    5.07    6.31
  -9  -5   0   18.64    8.28
  -9  -5   0   14.76    7.00
 -10  -4   0   -5.49    6.58
 -11  -3   0  116.06   12.02
 -12  -2   0    6.16    6.58
 -13  -1   0    0.01    8.68
 -14   0   0  178.87   17.56
 -15   1   0   24.63   11.77
 -16   2   0    6.40   11.84
 -17   3   0  -13.85   11.73
  -3 -13   0    0.21   10.34
  -4 -12   0   -9.43    9.34
  -5 -11   0    9.44   10.09
  -6 -10   0    7.16    8.67
  -7  -9   0   17.40    8.39
  -7  -9   0   -5.51    6.78
  -8  -8   0  253.84   18.69
  -8  -8   0  227.20   17.11
  -9  -7   0   30.54   10.07
 -10  -6   0  135.69   13.98
 -11  -5   0   88.37   13.56
 -12  -4   0   39.57   11.56
 -13  -3   0    3.64    9.21
 -14  -2   0    0.73    7.72
 -15  -1   0   30.78   12.73
 -16   0   0   49.46   13.30
 -17   1   0   -5.53   10.05
  -5 -13   0   -4.45   10.82
  -6 -12   0    0.18   10.65
  -9  -9   0    0.51    9.28
 -10  -8   0  -16.74    8.22
 -11  -7   0   46.72   11.50
 -12  -6   0   -5.91    7.51
 -13  -5   0   13.09   11.19
 -14  -4   0   -7.69    9.31
 -15  -3   0   49.73   14.48
 -16  -2   0   -2.39   10.28
 -17  -1   0    8.20   10.71
 -11  -9   0   37.23   12.38
 -12  -8   0    1.79   10.70
 -13  -7   0    0.27    9.56
 -14  -6   0   45.25   14.36
 -15  -5   0    9.41   11.93
 -16  -4   0   -0.50   12.58
 -17  -3   0  -13.14   11.63
 -13  -9   0   -3.19   12.35
 -14  -8   0   -8.10   12.58
 -15  -7   0    7.78   12.48
 -16  -6   0    6.21   13.06
 -16  -6  -1    6.67   12.63
 -15  -7  -1    1.34   11.21
 -14  -8  -1   -3.79   10.78
 -13  -9  -1    7.39   12.72
 -17  -3  -1   -6.60   10.81
 -16  -4  -1   -7.83   11.53
 -15  -5  -1   18.18   11.86
 -14  -6  -1    8.00   10.76
 -13  -7  -1   17.21   10.68
 -12  -8  -1  -10.21    7.82
 -11  -9  -1   25.74   12.93
 -17  -1  -1   -7.54    9.39
 -16  -2  -1   32.38   12.98
 -15  -3  -1   -7.70    9.49
 -14  -4  -1    0.03    9.95
 -13  -5  -1   24.08   10.88
 -12  -6  -1   -5.14    8.00
 -11  -7  -1   24.82    9.92
 -10  -8  -1   73.53   13.67
  -9  -9  -1   -5.87    8.58
  -8 -10  -1   -7.92    8.58
  -7 -11  -1   18.34   11.63
  -6 -12  -1   -1.35    9.98
  -5 -13  -1   -2.44   10.41
 -17   1  -1   45.32   16.68
 -16   0  -1   -9.19    9.02
 -15  -1  -1    8.30   10.93
 -14  -2  -1   -2.09    7.39
 -13  -3  -1   34.30   10.88
 -12  -4  -1   89.31   14.20
 -11  -5  -1   70.16   13.42
 -10  -6  -1    6.46    7.78
  -9  -7  -1   88.03   12.71
  -9  -7  -1  110.72   14.50
  -8  -8  -1  113.30   15.12
  -8  -8  -1  127.65   15.83
  -7  -9  -1  110.12   15.46
  -6 -10  -1   -1.52    8.83
  -5 -11  -1    4.34    9.49
  -4 -12  -1   10.93   10.09
  -3 -13  -1    8.85   10.33
 -17   3  -1   -2.51   12.83
 -16   2  -1   47.90   15.18
 -15   1  -1    5.54   10.98
 -14   0  -1   -3.82    8.03
 -13  -1  -1  133.16   14.21
 -12  -2  -1   26.44    9.74
 -11  -3  -1   30.78    9.19
 -10  -4  -1   27.03    7.65
 -10  -4  -1   32.16    9.59
  -9  -5  -1    2.16    5.57
  -9  -5  -1    1.89    6.99
  -8  -6  -1   25.68    7.78
  -8  -6  -1   44.59    9.54
  -7  -7  -1  251.15   16.85
  -7  -7  -1  210.31   15.87
  -6  -8  -1  123.61   15.10
  -6  -8  -1  107.97   11.09
  -5  -9  -1    6.61    7.71
  -4 -10  -1   13.57    9.52
  -3 -11  -1   -5.51    9.47
  -2 -12  -1   -3.39    9.79
  -1 -13  -1   13.25   11.05
 -16   4  -1  -13.87   12.62
 -15   3  -1   -4.41    9.66
 -14   2  -1    2.21    8.93
 -13   1  -1  165.88   16.06
 -12   0  -1   -0.24    6.72
 -11  -1  -1  139.21   13.68
 -10  -2  -1    9.57    7.17
  -9  -3  -1    6.56    5.60
  -9  -3  -1   13.96    5.52
  -8  -4  -1  666.43   32.79
  -8  -4  -1  647.36   34.11
  -7  -5  -1   12.09    6.42
  -7  -5  -1   -0.26    4.89
  -6  -6  -1    2.46    5.22
  -6  -6  -1    9.02    5.49
  -5  -7  -1  185.04   13.05
  -5  -7  -1  149.68   12.50
  -4  -8  -1   -5.61    5.07
  -4  -8  -1   -2.74    4.71
  -3  -9  -1   38.43   10.10
  -2 -10  -1   -6.51    7.82
  -1 -11  -1   -5.60    7.49
   0 -12  -1   -0.16    9.94
   1 -13  -1   -9.05   10.42
 -16   6  -1   13.69   15.60
 -15   5  -1   21.93   13.51
 -14   4  -1   28.41   13.21
 -13   3  -1   44.89   12.87
 -12   2  -1   39.62   10.81
 -11   1  -1  125.66   12.58
 -10   0  -1   -5.72    5.73
  -9  -1  -1  123.40   11.15
  -8  -2  -1  393.13   22.50
  -7  -3  -1  698.37   34.22
  -7  -3  -1  667.54   32.86
  -6  -4  -1  512.48   25.88
  -6  -4  -1  467.33   24.85
  -5  -5  -1  144.47   10.76
  -5  -5  -1  147.10   10.64
  -4  -6  -1   23.15    7.38
  -4  -6  -1   44.13    7.48
  -3  -7  -1    9.68    5.17
  -3  -7  -1   17.96    7.46
  -2  -8  -1   69.92    9.11
  -2  -8  -1   46.93   10.19
  -1  -9  -1   19.20    8.60
   0 -10  -1    2.16    7.94
   1 -11  -1   -0.02    9.62
   2 -12  -1   -0.27    9.84
   3 -13  -1    8.88   12.87
 -14   6  -1    2.50   10.18
 -13   5  -1   10.37   11.07
 -12   4  -1   74.85   14.92
 -11   3  -1   19.45    9.48
 -10   2  -1   12.88    6.80
  -9   1  -1  113.97   11.02
  -8   0  -1    5.12    5.37
  -7  -1  -1    6.03    4.74
  -6  -2  -1 1117.57   51.75
  -5  -3  -1  528.39   24.94
  -5  -3  -1  483.40   25.22
  -4  -4  -1    8.11    4.39
  -4  -4  -1    5.91    3.79
  -3  -5  -1  156.32   11.20
  -3  -5  -1  182.63   11.12
  -2  -6  -1   36.92    5.95
  -2  -6  -1   29.15    7.42
  -1  -7  -1   18.10    5.42
  -1  -7  -1   18.12    6.67
   0  -8  -1   -5.49    6.11
   1  -9  -1   49.25   11.77
   2 -10  -1    3.66    7.69
   3 -11  -1    6.67   10.23
   4 -12  -1    1.50    9.94
   5 -13  -1    0.93   11.64
  14  -8   1   -2.82   10.45
  13  -7   1   17.38   11.12
 -13   7  -1   13.35   11.47
  12  -6   1    0.49    8.64
 -12   6  -1   -5.75    8.50
  11  -5   1   71.67   12.16
 -11   5  -1   49.73   12.48
 -10   4  -1   31.23   10.24
  10  -4   1   39.76    9.39
   9  -3   1   18.31    6.28
   9  -3   1    9.40    5.43
  -9   3  -1   14.90    7.08
  -8   2  -1  419.40   23.81
  -7   1  -1   15.71    5.44
  -6   0  -1   -4.52    3.34
  -5  -1  -1   31.48    5.39
  -4  -2  -1 2423.51  105.01
  -4  -2  -1 2441.98  105.70
  -3  -3  -1 1576.13   69.81
  -3  -3  -1 1605.40   69.76
  -2  -4  -1 2197.07   94.60
  -2  -4  -1 2168.38   95.37
  -1  -5  -1 1432.21   62.84
  -1  -5  -1 1414.50   64.43
   0  -6  -1   70.99    6.36
   0  -6  -1   67.80   10.00
   1  -7  -1    2.30    4.66
   1  -7  -1    2.47    5.72
   2  -8  -1   73.33   12.28
   3  -9  -1   -1.95    7.30
   4 -10  -1   -0.53    7.52
   5 -11  -1    6.66   10.02
   6 -12  -1   -1.42   10.70
  13  -9   1    3.10   11.93
  12  -8   1  -10.22    9.15
 -11   7  -1    3.31   10.51
  11  -7   1   10.41    9.53
  10  -6   1    2.30    7.66
 -10   6  -1   10.86    7.92
   9  -5   1    3.98    5.12
  -9   5  -1   -1.29    5.77
   9  -5   1    8.82    5.36
   8  -4   1  712.90   36.30
   8  -4   1  742.49   33.55
  -8   4  -1  737.25   37.76
   7  -3   1  805.22   36.41
  -7   3  -1  676.56   36.78
   7  -3   1  758.00   33.56
   6  -2   1 1271.18   56.72
   6  -2   1 1193.46   53.06
  -6   2  -1 1314.52   58.16
  -5   1  -1   21.79    5.28
  -4   0  -1   -0.70    2.57
  -3  -1  -1 2553.58  109.96
  -2  -2  -1 1929.02   84.75
  -2  -2  -1 2012.55   84.91
  -1  -3  -1   92.49    5.61
  -1  -3  -1   84.35    6.43
   0  -4  -1    7.32    2.83
   0  -4  -1    4.34    3.63
   1  -5  -1   15.04    5.17
   1  -5  -1   13.22    4.00
   2  -6  -1   51.80    7.48
   2  -6  -1   44.16    8.37
   3  -7  -1   -0.26    3.37
   3  -7  -1   -8.26    5.19
  -3   7   1    7.15    5.11
   4  -8  -1   33.66    9.19
   5  -9  -1   11.10    9.40
   6 -10  -1   -4.06    7.93
   7 -11  -1  -10.01    9.47
   8 -12  -1    9.70   12.64
  12 -10   1   -4.08   11.45
  11  -9   1    2.04    9.17
  10  -8   1   60.97   13.23
 -10   8  -1   82.35   13.96
  -9   7  -1  103.20   15.45
   9  -7   1  106.12   14.20
  -8   6  -1   23.90    9.06
   8  -6   1   23.12    7.30
  -7   5  -1   11.75    6.81
   7  -5   1   15.28    6.18
   7  -5   1   15.00    4.95
   6  -4   1  541.83   27.42
   6  -4   1  559.17   24.68
  -6   4  -1  509.41   27.92
  -5   3  -1  599.63   28.79
   5  -3   1  555.80   25.21
   5  -3   1  554.78   27.61
  -4   2  -1 2262.61  105.61
   4  -2   1 2445.02  104.76
   4  -2   1 2577.56   98.02
   3  -1   1 2870.40  127.45
  -3   1  -1 3110.61  128.71
  -2   0  -1   -1.39    1.49
  -1  -1  -1  206.26   10.40
   0  -2  -1  336.20   16.17
   1  -3  -1 6281.45  267.15
   1  -3  -1 6309.42  267.22
   2  -4  -1  930.10   43.34
  -2   4   1  936.66   41.78
   3  -5  -1  736.75   36.66
   3  -5  -1  767.06   32.97
  -3   5   1  758.13   35.08
   4  -6  -1  169.16   12.64
  -4   6   1  178.30   11.50
   4  -6  -1  158.28   10.24
   5  -7  -1    8.06    4.97
   5  -7  -1   22.43    7.83
  -5   7   1   23.39    6.49
   6  -8  -1   54.52   11.26
   7  -9  -1   -4.64    7.60
   8 -10  -1   88.14   16.18
   9 -11  -1    4.39   11.06
  10 -10   1    9.77   10.51
   9  -9   1   -3.52    9.44
   8  -8   1  135.83   16.32
  -8   8  -1  104.04   14.76
   7  -7   1  267.28   19.20
  -7   7  -1  282.71   18.84
   6  -6   1    3.05    4.18
   6  -6   1    0.83    5.30
  -6   6  -1   -0.76    5.62
   5  -5   1  166.07   12.21
  -5   5  -1  183.17   12.68
   5  -5   1  180.69   10.19
  -4   4  -1    8.24    4.60
   4  -4   1    7.73    2.77
   4  -4   1   10.78    4.48
   3  -3   1 2022.56   76.30
   3  -3   1 1808.59   82.59
  -3   3  -1 1844.23   83.16
   2  -2   1 2278.80  101.39
  -2   2  -1 2445.15  102.21
   1  -1   1  177.36    9.57
   1  -1   1  186.26    9.27
   2  -2  -1 1987.62   84.34
   2  -2  -1 1904.40   78.84
  -2   2   1 1972.14   83.99
   3  -3  -1  772.18   35.63
  -3   3   1  775.17   34.97
   3  -3  -1  768.68   32.94
   4  -4  -1   55.81    7.50
  -4   4   1   39.15    5.71
   4  -4  -1   45.94    5.41
   5  -5  -1    6.91    3.59
   5  -5  -1    3.53    5.27
  -5   5   1    5.04    4.30
  -6   6   1   51.15    8.97
   6  -6  -1   91.08   11.43
   6  -6  -1   70.61    7.06
   7  -7  -1  248.77   17.86
  -7   7   1  274.04   17.97
   8  -8  -1    5.73    7.83
   9  -9  -1   45.22   12.82
  10 -10  -1    5.56   10.60
  11 -11  -1    0.66   12.39
   9 -11   1    1.77   10.68
   8 -10   1    3.20   10.16
   7  -9   1   87.50   14.78
  -6   8  -1  123.88   11.90
   6  -8   1  117.20   12.10
  -5   7  -1  198.94   14.31
   5  -7   1  194.92   14.77
   4  -6   1   31.45    7.28
  -4   6  -1   47.12    7.90
   4  -6   1   46.79    5.44
   3  -5   1  200.64   13.26
   3  -5   1  197.44    9.98
   2  -4   1 2224.51   86.71
   2  -4   1 2168.40   94.55
   2  -4   1 2092.46   94.65
   1  -3   1   75.85    6.25
   1  -3   1   95.64    6.72
   0  -2   1  307.72   15.40
   0  -2   1  330.23   15.31
  -1  -1   1 1512.48   65.22
  -2   0   1   -1.01    1.46
   2   0  -1   -2.06    1.38
  -3   1   1  127.50    7.59
   3  -1  -1  128.78    7.27
  -4   2   1 3059.00  136.47
   4  -2  -1 3128.78  135.60
   4  -2  -1 3330.01  127.89
   5  -3  -1 1090.79   48.36
  -5   3   1 1134.90   51.92
   5  -3  -1 1204.54   51.70
   6  -4  -1   99.05    7.55
   6  -4  -1   90.07    7.90
  -6   4   1   81.25    7.95
   7  -5  -1   44.99    7.23
  -7   5   1   43.85    7.89
   7  -5  -1   35.97    7.89
   8  -6  -1   14.68    6.40
  -8   6   1    6.63    7.10
   8  -6  -1   15.37    7.12
   9  -7  -1  279.09   19.54
  10  -8  -1   -3.25    7.63
  11  -9  -1   -4.50    8.93
  12 -10  -1   -9.25   10.51
   8 -12   1   -4.09   11.96
   7 -11   1   36.30   13.50
   6 -10   1    5.64    8.53
   5  -9   1    7.56    7.54
  -4   8  -1   -4.52    5.72
   4  -8   1    1.88    7.09
   3  -7   1   15.25    6.89
   3  -7   1   13.45    7.43
   2  -6   1   40.78    7.05
   2  -6   1   32.54    4.32
   2  -6   1   44.91    8.15
   1  -5   1 1437.22   64.99
   1  -5   1 1464.45   65.76
   0  -4   1    2.34    3.79
   0  -4   1    3.83    3.06
  -1  -3   1 5612.52  249.34
  -1  -3   1 6100.98  248.54
  -2  -2   1 1709.28   73.05
  -2  -2   1 1647.90   72.12
  -3  -1   1   99.93    6.58
   3   1  -1   98.98    6.03
   4   0  -1   -0.11    2.15
  -4   0   1    0.88    2.33
  -5   1   1 1599.27   72.36
   5  -1  -1 1704.50   67.80
   5  -1  -1 1599.45   70.65
  -6   2   1 1835.87   80.38
   6  -2  -1 1905.27   78.80
   6  -2  -1 1668.07   74.63
   7  -3  -1    3.63    4.35
   7  -3  -1   -0.04    3.94
  -7   3   1    1.15    4.29
   8  -4  -1   99.65    8.76
   8  -4  -1  103.77    8.83
  -8   4   1   95.53    9.85
  -9   5   1  119.64   11.81
   9  -5  -1  114.80   10.02
   9  -5  -1  128.40   10.85
  10  -6  -1  118.37   11.39
 -10   6   1  120.09   13.03
  10  -6  -1  122.25   10.82
  11  -7  -1    6.09    8.46
  12  -8  -1    5.53    9.00
   6 -12   1   -2.95   10.23
   5 -11   1    3.80    9.10
   4 -10   1   14.59    9.38
   3  -9   1   32.98    9.84
   2  -8   1   52.62    9.01
   2  -8   1   68.43   11.37
   1  -7   1    8.79    5.61
   1  -7   1   16.50    6.54
   0  -6   1   68.81    7.10
   0  -6   1   81.59   10.34
  -1  -5   1    7.67    3.99
  -1  -5   1    7.03    4.46
  -2  -4   1  836.97   39.67
  -2  -4   1  884.63   39.69
  -3  -3   1  653.00   28.67
  -3  -3   1  585.54   29.11
  -4  -2   1 2615.63  113.29
  -4  -2   1 2602.09  111.30
  -5  -1   1 1329.16   60.03
   5   1  -1 1350.45   56.16
   6   0  -1   -2.97    2.55
  -6   0   1   -3.52    3.47
   7  -1  -1  102.82    8.16
  -7   1   1  115.44    9.44
   8  -2  -1  300.11   17.66
  -8   2   1  322.19   19.55
   8  -2  -1  381.05   18.42
   9  -3  -1  105.04    9.20
   9  -3  -1  105.17    8.81
  -9   3   1   94.85    9.84
  10  -4  -1   -5.68    6.07
 -10   4   1    0.02    6.64
  10  -4  -1    6.39    6.20
  11  -5  -1    5.10    7.29
 -11   5   1    4.01    9.19
  11  -5  -1    3.54    6.81
 -12   6   1   25.21   11.50
  12  -6  -1   38.46   11.06
   5 -13   1   18.17   13.08
   4 -12   1   -9.55    9.62
   3 -11   1   -5.00    8.46
   2 -10   1    0.96    7.53
   1  -9   1   17.04    7.62
   1  -9   1    8.65    7.98
   0  -8   1    3.31    6.76
   0  -8   1   -2.46    5.04
  -1  -7   1   11.19    5.98
  -1  -7   1    3.01    5.25
  -2  -6   1   28.69    7.22
  -2  -6   1   35.69    6.68
  -3  -5   1  679.57   33.21
  -3  -5   1  699.32   33.42
  -4  -4   1   36.03    5.79
  -4  -4   1   36.13    6.08
  -5  -3   1 1022.69   44.52
  -5  -3   1  964.38   46.17
  -6  -2   1 1714.79   76.44
  -6  -2   1 1690.73   73.87
  -7  -1   1   99.62    9.01
   7   1  -1  112.96    8.50
  -8   0   1   -2.07    4.53
   8   0  -1   -2.17    4.48
   9  -1  -1   88.59   10.60
  -9   1   1   95.62   12.39
  10  -2  -1    7.06    5.35
 -10   2   1    1.17    5.56
 -11   3   1   81.95   13.76
  11  -3  -1  103.14   12.76
 -12   4   1   -4.41    7.29
  12  -4  -1   -0.10    7.20
 -13   5   1   46.13   14.02
  13  -5  -1   61.99   11.67
 -14   6   1    0.94   12.81
   3 -13   1    3.33   10.76
   2 -12   1   -9.87    8.18
   1 -11   1   -9.34    9.36
   0 -10   1    4.46    8.30
  -1  -9   1   39.51   10.02
  -1  -9   1   26.12    7.74
  -2  -8   1   48.43   10.32
  -2  -8   1   49.92    8.94
  -3  -7   1   -0.10    4.75
  -3  -7   1    8.23    6.16
  -4  -6   1  147.10   11.11
  -4  -6   1  135.02   10.64
  -5  -5   1    8.28    4.85
  -5  -5   1    3.04    4.46
  -6  -4   1   71.46    6.46
  -6  -4   1   75.79    8.01
  -7  -3   1   -2.79    3.37
  -7  -3   1   -2.69    4.68
  -8  -2   1  325.46   19.35
  -8  -2   1  316.58   16.71
  -9  -1   1   94.97   12.16
 -10   0   1    2.52    5.61
  11  -1  -1   13.22    6.71
 -11   1   1   20.37    8.18
 -12   2   1   35.72   11.03
  12  -2  -1   25.52    8.66
  13  -3  -1   -6.20    7.25
 -13   3   1    3.67    9.95
 -14   4   1   -2.88   10.13
 -15   5   1    4.05   10.46
   1 -13   1    1.18   11.80
   0 -12   1   -0.26   10.06
  -1 -11   1   -4.83    8.60
  -2 -10   1   12.44    8.86
  -3  -9   1   -2.53    7.01
  -3  -9   1   -0.36    6.72
  -4  -8   1   29.10    8.72
  -4  -8   1   35.36    8.37
  -5  -7   1   12.79    6.35
  -5  -7   1   15.75    6.67
  -6  -6   1   59.76    9.32
  -6  -6   1   60.62    9.87
  -7  -5   1   26.92    6.73
  -7  -5   1   56.78    9.42
  -8  -4   1   84.18    7.59
  -8  -4   1   93.63   10.01
  -9  -3   1  104.52   10.77
  -9  -3   1   93.86    7.78
 -10  -2   1    9.04    6.97
 -11  -1   1   19.70    7.70
 -12   0   1    4.86    7.48
 -13   1   1   49.26   12.63
 -14   2   1    1.34   10.52
 -15   3   1   -3.71    9.16
 -16   4   1   10.01   13.20
  -1 -13   1    1.57   11.11
  -2 -12   1    6.62    9.00
  -3 -11   1  -15.28    7.80
  -4 -10   1    1.18    8.26
  -5  -9   1   -2.53    7.15
  -5  -9   1   -4.81    6.47
  -6  -8   1   40.51    9.43
  -6  -8   1   42.21    9.98
  -7  -7   1  189.95   13.99
  -7  -7   1  197.75   15.07
  -8  -6   1   10.54    7.07
  -8  -6   1   12.67    6.73
  -9  -5   1  141.90   15.70
 -10  -4   1   -6.96    7.25
 -11  -3   1   91.35   13.12
 -12  -2   1   22.65    9.68
 -13  -1   1   33.37   10.73
 -14   0   1    1.50    8.10
 -15   1   1   -5.55   10.64
 -16   2   1    7.76   12.77
 -17   3   1    7.38   13.41
  -3 -13   1    7.35   11.88
  -4 -12   1   -4.37    9.48
  -5 -11   1   11.21    9.81
  -6 -10   1    0.38    7.90
  -7  -9   1   -1.90    8.23
  -7  -9   1    1.96    7.67
  -8  -8   1   11.11    7.42
  -9  -7   1  262.90   19.45
 -10  -6   1  155.29   18.17
 -11  -5   1   -3.24    7.10
 -12  -4   1   -5.44    7.68
 -13  -3   1   -5.36    6.73
 -14  -2   1    9.12   10.46
 -15  -1   1   -1.74    8.47
 -16   0   1   -7.48    9.85
 -17   1   1    5.48   11.46
  -8 -10   1   78.05   14.77
  -9  -9   1   21.79   10.58
 -10  -8   1  -15.39    8.43
 -11  -7   1    2.58    8.65
 -12  -6   1   27.36   10.77
 -13  -5   1   65.73   14.13
 -14  -4   1    7.21   10.88
 -15  -3   1   -9.51    9.45
 -16  -2   1   32.01   14.42
 -17  -1   1   17.63   11.73
 -10 -10   1    5.76   11.21
 -11  -9   1   -9.70    9.78
 -12  -8   1   -1.97    8.94
 -13  -7   1   -3.03    9.47
 -14  -6   1    7.64   11.51
 -15  -5   1  -13.28   10.17
 -16  -4   1    3.15   10.85
 -17  -3   1   -3.40   12.88
 -12 -10   1   10.13   12.33
 -13  -9   1   -6.49   10.85
 -14  -8   1   -9.08   11.15
 -15  -7   1   -6.34   10.58
 -16  -6   1    6.52   10.60
 -16  -6  -2   -2.58   10.23
 -15  -7  -2    4.48   11.32
 -14  -8  -2   -6.09   10.27
 -17  -3  -2   -0.91   11.73
 -16  -4  -2   -4.83   11.47
 -15  -5  -2   13.67   12.25
 -14  -6  -2   58.04   15.20
 -13  -7  -2   24.14   12.12
 -12  -8  -2    6.31    9.94
 -17  -1  -2   -8.14   11.86
 -16  -2  -2   -9.28    9.99
 -15  -3  -2   11.95   11.45
 -14  -4  -2   55.73   12.77
 -13  -5  -2   76.01   14.49
 -12  -6  -2   -2.65    9.53
 -11  -7  -2   12.97    9.59
 -10  -8  -2   75.11   13.48
  -9  -9  -2   -6.41    9.37
  -8 -10  -2    3.20    9.84
  -7 -11  -2   12.64   10.80
  -6 -12  -2   -5.71   10.98
  -5 -13  -2   -2.94   11.74
 -17   1  -2    7.79   13.35
 -16   0  -2    8.59   12.23
 -15  -1  -2    1.85   11.65
 -14  -2  -2   13.19    9.59
 -13  -3  -2   -1.55    7.45
 -12  -4  -2   27.12    9.59
 -11  -5  -2   69.12   12.87
 -10  -6  -2   22.61    9.60
 -10  -6  -2   10.66    7.73
  -9  -7  -2   19.00    9.13
  -9  -7  -2    1.70    7.70
  -8  -8  -2   59.85   12.40
  -8  -8  -2   92.33   13.98
  -7  -9  -2  143.96   14.32
  -6 -10  -2   -4.62    7.34
  -5 -11  -2   -3.03    8.39
  -4 -12  -2    9.55   11.30
  -3 -13  -2    7.29   10.44
 -17   3  -2   21.11   15.12
 -16   2  -2   -3.03   12.00
 -15   1  -2   24.83   13.78
 -14   0  -2  149.38   15.61
 -13  -1  -2   27.30   11.52
 -12  -2  -2   15.12    9.40
 -11  -3  -2   94.96   14.65
 -11  -3  -2  101.45   12.33
 -10  -4  -2   94.55    9.81
 -10  -4  -2  136.23   14.85
  -9  -5  -2    7.24    6.41
  -9  -5  -2   23.20    8.19
  -8  -6  -2   13.64    7.70
  -8  -6  -2    2.65    6.74
  -7  -7  -2   24.60    8.22
  -7  -7  -2   22.26    7.53
  -6  -8  -2   41.15    9.90
  -6  -8  -2   37.22   10.22
  -5  -9  -2  114.51   12.39
  -4 -10  -2  125.38   16.70
  -3 -11  -2   -1.50    9.46
  -2 -12  -2   -3.62   10.42
  -1 -13  -2    3.28   10.61
 -16   4  -2  -18.71   12.22
 -15   3  -2    3.78   10.16
 -14   2  -2   27.10   10.86
 -13   1  -2   34.71   12.47
 -12   0  -2  238.28   18.66
 -11  -1  -2   43.95   10.96
 -10  -2  -2  149.95   13.77
  -9  -3  -2  153.74   12.82
  -9  -3  -2  159.44   11.84
  -8  -4  -2   -0.91    4.71
  -8  -4  -2    0.15    4.84
  -7  -5  -2   39.75    7.98
  -7  -5  -2   37.75    7.91
  -6  -6  -2    4.32    5.33
  -6  -6  -2    7.88    5.22
  -5  -7  -2  134.98   11.96
  -5  -7  -2  146.15   11.44
  -4  -8  -2  252.59   18.04
  -3  -9  -2   27.19    9.22
  -2 -10  -2   -0.98    8.98
  -1 -11  -2   48.12   13.09
   0 -12  -2   11.20   10.72
   1 -13  -2  -11.70   10.89
 -16   6  -2  -19.01   12.93
 -15   5  -2    0.93   11.95
 -14   4  -2   80.92   16.51
 -13   3  -2    1.15    8.14
 -12   2  -2   22.95    9.79
 -11   1  -2   50.93   10.66
 -10   0  -2   81.21   11.80
  -9  -1  -2    6.76    6.44
  -8  -2  -2   91.20    9.60
  -7  -3  -2  587.27   29.63
  -7  -3  -2  590.14   30.28
  -6  -4  -2   13.17    5.48
  -6  -4  -2   18.41    5.37
  -5  -5  -2   10.96    5.38
  -5  -5  -2    5.46    4.96
  -4  -6  -2   30.32    6.26
  -4  -6  -2   21.21    6.80
  -3  -7  -2   10.87    5.14
  -3  -7  -2    6.30    6.64
  -2  -8  -2    0.05    5.56
  -1  -9  -2    5.22    8.05
   0 -10  -2   28.46   11.13
   1 -11  -2   64.41   13.67
   2 -12  -2    7.05   11.16
   3 -13  -2   -2.58   11.76
 -15   7  -2    3.84   13.78
 -14   6  -2   36.22   14.97
 -13   5  -2   49.20   13.36
 -12   4  -2   37.36   11.47
 -11   3  -2  124.99   16.71
 -10   2  -2  143.45   13.74
  -9   1  -2    2.71    5.40
  -8   0  -2  182.77   13.55
  -7  -1  -2 1251.46   58.08
  -6  -2  -2  334.68   18.86
  -5  -3  -2   59.44    6.26
  -5  -3  -2   74.37    6.61
  -4  -4  -2  117.18    8.86
  -4  -4  -2   98.40    7.84
  -3  -5  -2  692.80   32.36
  -3  -5  -2  688.58   33.83
  -2  -6  -2    5.91    4.15
  -2  -6  -2    5.62    5.29
  -1  -7  -2   27.39    5.80
  -1  -7  -2   56.51    9.19
   0  -8  -2    2.02    6.53
   1  -9  -2   -3.28    7.61
   2 -10  -2    0.09    8.82
   3 -11  -2   18.62   10.22
   4 -12  -2   -4.22   11.06
   5 -13  -2  -14.11    9.15
  14  -8   2   10.76   12.09
 -13   7  -2   27.84   13.43
  13  -7   2   22.13   11.59
  12  -6   2    4.22    9.33
 -12   6  -2    3.67   10.31
  11  -5   2   63.96   12.22
 -11   5  -2   56.05   12.93
  10  -4   2  115.77   10.99
 -10   4  -2  115.22   12.29
  -9   3  -2  164.29   14.09
  -8   2  -2   86.72   11.17
  -7   1  -2 1238.59   57.80
  -6   0  -2  111.65    8.96
  -5  -1  -2  186.62   11.52
  -4  -2  -2  942.60   41.71
  -4  -2  -2  875.37   41.44
  -3  -3  -2  184.01   11.23
  -3  -3  -2  198.15   10.74
  -2  -4  -2  272.48   13.68
  -2  -4  -2  270.35   15.21
  -1  -5  -2 1447.13   66.51
  -1  -5  -2 1494.07   64.35
   0  -6  -2  720.91   33.06
   0  -6  -2  719.53   36.00
   1  -7  -2  161.24   12.79
   2  -8  -2   95.97   13.18
   3  -9  -2   -5.11    5.89
   4 -10  -2   31.13   10.94
   5 -11  -2   -6.13    9.44
   6 -12  -2   -3.74   11.23
  13  -9   2  -18.41    9.90
  12  -8   2    9.30    9.88
 -12   8  -2  -17.86   11.07
 -11   7  -2   10.48   10.80
  11  -7   2   -6.65    8.38
 -10   6  -2   13.68    9.38
  10  -6   2   19.78    8.68
   9  -5   2   14.24    7.78
  -9   5  -2   32.04    9.99
  -8   4  -2   -5.80    5.23
   8  -4   2    3.31    5.34
  -7   3  -2  747.88   37.19
   7  -3   2  694.44   35.28
   6  -2   2  370.34   19.85
  -6   2  -2  388.91   21.49
  -5   1  -2  186.50   12.02
  -4   0  -2 1159.24   52.13
  -3  -1  -2    4.90    2.55
  -2  -2  -2 6883.73  299.28
  -2  -2  -2 7232.21  298.86
  -1  -3  -2 4196.58  178.12
  -1  -3  -2 4142.89  177.16
   0  -4  -2  759.16   32.73
   0  -4  -2  718.26   34.84
   1  -5  -2   48.73    5.30
   1  -5  -2   46.96    7.83
  -2   6   2  291.73   15.25
   2  -6  -2  292.38   18.15
   3  -7  -2  144.02   12.51
   3  -7  -2  130.54    9.66
   4  -8  -2  137.12   13.09
   5  -9  -2   48.79   11.74
   6 -10  -2   33.84   11.10
   7 -11  -2   -0.69    9.70
   8 -12  -2  -13.82   11.04
  12 -10   2   10.41   11.35
  11  -9   2   -4.72    9.40
 -10   8  -2   78.31   14.94
  10  -8   2   97.00   15.34
   9  -7   2   23.33    8.70
  -9   7  -2    4.24    8.51
  -8   6  -2   14.83    8.33
   8  -6   2    1.23    6.13
   7  -5   2   37.82    8.37
   7  -5   2   45.84    6.41
  -7   5  -2   38.45    8.37
   6  -4   2   17.53    5.80
   6  -4   2   27.43    4.80
  -6   4  -2   18.04    6.48
  -5   3  -2   84.09    8.16
   5  -3   2   75.59    7.10
  -4   2  -2 1059.65   47.65
   4  -2   2 1001.43   46.45
  -3   1  -2    5.74    3.01
  -2   0  -2 9683.35  410.29
  -1  -1  -2  159.22    8.50
   0  -2  -2 5997.46  253.97
   1  -3  -2 1968.66   85.84
  -2   4   2  682.09   30.55
   2  -4  -2  681.44   32.78
   3  -5  -2  133.89   10.58
   3  -5  -2  150.49    9.32
  -3   5   2  142.09    8.88
   4  -6  -2  263.54   17.26
   4  -6  -2  270.31   15.13
  -4   6   2  291.42   15.59
   5  -7  -2   18.46    5.86
   5  -7  -2   17.66    8.06
   6  -8  -2   72.41   13.24
   7  -9  -2   56.97   12.79
   8 -10  -2    1.25    9.84
   9 -11  -2    7.08   10.34
  10 -10   2    5.07   10.85
   9  -9   2   -0.64    8.85
  -8   8  -2   56.59   12.63
   8  -8   2   69.01   13.50
  -7   7  -2   24.10    8.61
   7  -7   2   39.05   10.21
  -6   6  -2    1.23    6.28
   6  -6   2   14.90    6.77
  -5   5  -2   13.39    6.69
   5  -5   2   14.34    6.07
   4  -4   2  116.62    6.85
   4  -4   2  115.25    9.33
  -4   4  -2  117.90    9.76
  -3   3  -2  206.61   12.73
   3  -3   2  199.61   11.83
   2  -2   2 7094.59  297.29
   2  -2   2 6868.70  295.34
   1  -1   2  140.26    7.93
   1  -1   2  145.18    7.51
   1  -1  -2 9999.01  421.58
   2  -2  -2  227.89   11.85
   2  -2  -2  227.88   11.29
   3  -3  -2  619.28   31.47
  -3   3   2  717.27   30.68
   3  -3  -2  691.89   29.75
   4  -4  -2  264.35   13.80
   4  -4  -2  233.58   14.54
  -4   4   2  269.57   13.94
   5  -5  -2  540.26   29.40
   5  -5  -2  593.72   27.36
  -5   5   2  606.59   28.71
  -6   6   2   68.58    9.39
   6  -6  -2   78.99   10.89
   6  -6  -2   62.46    8.45
   7  -7  -2  139.43   10.83
   7  -7  -2  136.18   12.48
   8  -8  -2   -6.41    7.75
   9  -9  -2  116.24   17.51
  10 -10  -2   10.33   12.47
   9 -11   2   13.46   11.72
   8 -10   2    3.32    9.79
  -7   9  -2  146.52   14.33
   7  -9   2  153.95   14.84
  -6   8  -2   69.60   12.00
   6  -8   2   44.05   10.64
  -5   7  -2  179.55   13.86
   5  -7   2  155.73   13.26
  -4   6  -2   44.38    8.30
   4  -6   2   31.92    8.23
   3  -5   2  751.19   31.61
   3  -5   2  780.23   37.57
   3  -5   2  770.05   37.37
   2  -4   2  268.87   15.03
   2  -4   2  252.39   14.71
   1  -3   2 4401.09  182.97
   1  -3   2 4125.63  181.75
   0  -2   2 5414.24  247.11
   0  -2   2 6199.47  245.83
  -1  -1   2 9348.99  396.04
   2   0  -2 3255.46  129.22
  -2   0   2 3209.70  137.92
   3  -1  -2 3951.62  161.15
   3  -1  -2 3718.79  152.13
  -3   1   2 3730.24  162.11
   4  -2  -2   93.39    6.84
   4  -2  -2  114.64    7.07
  -4   2   2  109.01    7.41
  -5   3   2   -4.21    2.85
   5  -3  -2   -2.76    2.78
   5  -3  -2    0.35    2.85
   6  -4  -2   -2.70    3.72
  -6   4   2   -3.40    3.60
   6  -4  -2   -3.13    3.14
  -7   5   2   32.82    7.63
   7  -5  -2   78.34    9.98
   7  -5  -2   55.17    7.99
   8  -6  -2  242.19   15.08
   8  -6  -2  209.05   15.59
  -8   6   2  235.37   16.55
   9  -7  -2  107.96   11.46
  10  -8  -2    4.64    9.13
  11  -9  -2   28.12   11.27
  12 -10  -2    0.17   11.69
   8 -12   2   -2.96   11.52
   7 -11   2   -0.39   11.84
   6 -10   2   -2.39    9.44
  -5   9  -2  114.56   12.38
   5  -9   2  114.29   12.41
   4  -8   2  246.55   17.92
  -4   8  -2  259.15   17.90
   3  -7   2    0.93    5.48
   3  -7   2    9.56    6.12
   2  -6   2    5.09    5.41
   2  -6   2   17.91    5.70
   1  -5   2 1529.84   69.94
   1  -5   2 1577.13   70.15
   0  -4   2  681.06   33.17
   0  -4   2  734.18   33.88
  -1  -3   2 1630.66   72.18
  -1  -3   2 1687.95   73.21
  -2  -2   2  220.01   11.49
  -2  -2   2  239.38   12.88
   2   2  -2  259.60   11.26
   3   1  -2 3387.95  135.71
   4   0  -2 2066.37   88.36
  -4   0   2 2277.93   94.49
  -5   1   2   72.27    6.71
   5  -1  -2   84.04    6.73
   5  -1  -2   82.08    5.28
   6  -2  -2  686.03   31.13
   6  -2  -2  658.33   30.58
  -6   2   2  669.16   32.56
  -7   3   2  677.86   34.46
   7  -3  -2  678.66   32.33
   7  -3  -2  749.33   33.66
  -8   4   2   20.67    6.68
   8  -4  -2   29.09    6.56
   8  -4  -2   40.08    7.26
   9  -5  -2    4.84    5.82
   9  -5  -2   15.23    7.24
  -9   5   2   -3.56    6.95
  10  -6  -2    5.40    7.23
 -10   6   2   -6.75    7.60
  10  -6  -2   -3.80    6.34
  11  -7  -2   -9.68    7.91
   6 -12   2    3.78   10.52
   5 -11   2  -19.67    8.94
   4 -10   2  106.28   15.86
   3  -9   2   64.49   11.00
   3  -9   2   44.27   11.93
   2  -8   2    4.89    6.29
   2  -8   2    2.56    5.80
   1  -7   2   29.46    7.51
   1  -7   2   44.85    8.70
   0  -6   2  754.77   37.40
   0  -6   2  768.86   37.29
  -1  -5   2   23.10    5.62
  -1  -5   2   50.00    7.36
  -2  -4   2  608.48   28.41
  -2  -4   2  579.29   28.99
  -3  -3   2  574.90   25.17
  -3  -3   2  504.94   26.17
  -4  -2   2   95.58    5.52
  -4  -2   2   94.03    7.22
   4   2  -2   88.45    6.34
  -5  -1   2   72.48    6.76
   5   1  -2   69.83    5.93
  -6   0   2   81.32    7.39
   6   0  -2   99.12    7.36
  -7   1   2   10.14    4.64
   7  -1  -2   16.13    3.98
   7  -1  -2    6.74    4.06
   8  -2  -2  273.88   14.47
   8  -2  -2  240.95   14.84
  -8   2   2  250.83   16.23
  -9   3   2   -8.05    5.38
   9  -3  -2    6.55    4.64
   9  -3  -2   -2.08    4.95
  10  -4  -2   41.12    8.90
 -10   4   2   45.69   10.09
  10  -4  -2   49.27    9.05
  11  -5  -2   37.72    9.27
 -11   5   2   21.92   10.49
  11  -5  -2   37.57    9.58
  12  -6  -2    8.50    8.67
   5 -13   2   -5.52   12.21
   4 -12   2  -20.67    9.12
   3 -11   2   11.56    8.75
   2 -10   2   -1.75    7.45
   1  -9   2    0.83    7.18
   1  -9   2    5.50    7.10
   0  -8   2   17.27    7.10
   0  -8   2    8.91    6.06
  -1  -7   2  152.42   12.07
  -1  -7   2  153.69   11.73
  -2  -6   2  235.53   15.17
  -2  -6   2  262.73   15.82
  -3  -5   2  112.44    9.02
  -3  -5   2  112.14    8.64
  -4  -4   2  180.74   12.16
  -4  -4   2  194.20   11.04
  -5  -3   2   -3.07    2.54
  -5  -3   2   -1.14    3.27
  -6  -2   2  570.78   25.38
   6   2  -2  533.30   25.98
  -6  -2   2  574.32   28.56
   7   1  -2   14.80    4.73
  -7  -1   2   10.27    4.88
  -8   0   2  113.32   10.29
   8   0  -2  108.14    8.81
   9  -1  -2  190.31   13.21
  -9   1   2  231.71   15.67
 -10   2   2   -1.84    6.51
  10  -2  -2   -0.19    4.76
  11  -3  -2   -1.50    6.17
 -11   3   2   -8.72    7.05
  12  -4  -2    7.66    7.60
 -12   4   2    3.92    8.89
 -13   5   2   17.13   10.22
  13  -5  -2   28.21    9.77
   3 -13   2   22.32   15.25
   2 -12   2    4.92   11.10
   1 -11   2   23.31   11.74
   0 -10   2   -3.54    8.04
  -1  -9   2   -2.54    6.29
  -1  -9   2   -1.20    6.17
  -2  -8   2   71.42   10.82
  -2  -8   2   89.40   12.32
  -3  -7   2  109.08   10.19
  -3  -7   2  124.62   10.64
  -4  -6   2  218.87   14.51
  -4  -6   2  214.41   13.88
  -5  -5   2  466.27   25.31
  -5  -5   2  467.36   23.66
  -6  -4   2    0.73    3.67
  -6  -4   2    2.39    4.15
  -7  -3   2  656.18   33.38
  -7  -3   2  641.19   29.93
  -8  -2   2  242.66   12.88
  -8  -2   2  248.21   16.43
  -9  -1   2  202.48   14.85
   9   1  -2  219.33   13.98
 -10   0   2  151.84   13.12
  10   0  -2  148.46   11.74
 -11   1   2   -0.74    6.27
  11  -1  -2   -7.82    6.02
 -12   2   2   61.12   12.33
  12  -2  -2   69.94   12.00
  13  -3  -2    2.30    7.12
 -13   3   2   -8.41    7.78
  14  -4  -2    9.97    8.93
 -14   4   2   -9.84   10.47
  15  -5  -2    8.91   10.51
 -15   5   2    3.73   13.01
   1 -13   2   -6.94    9.91
   0 -12   2    1.74    8.65
  -1 -11   2   56.78   13.07
  -2 -10   2  -10.94    7.22
  -2 -10   2   -0.76    8.11
  -3  -9   2   -1.85    6.74
  -3  -9   2   -7.27    6.53
  -4  -8   2  116.71   11.21
  -4  -8   2  108.39   10.81
  -5  -7   2   11.84    6.66
  -5  -7   2   14.73    7.12
  -6  -6   2   61.31    9.01
  -6  -6   2   71.24   10.23
  -7  -5   2   48.93    9.15
  -7  -5   2   55.68    7.96
  -8  -4   2   41.17    8.76
  -9  -3   2    1.32    5.20
 -10  -2   2    1.76    6.46
 -11  -1   2   -1.46    5.36
 -12   0   2  156.01   14.89
 -13   1   2   50.30   11.66
  13  -1  -2   43.40   10.63
 -14   2   2   -1.58   10.04
 -15   3   2   27.61   11.40
 -16   4   2  -10.57   10.42
  -1 -13   2    2.87    9.37
  -2 -12   2   -3.67    8.56
  -3 -11   2    5.22    8.89
  -4 -10   2   47.83   11.35
  -4 -10   2   27.58    9.98
  -5  -9   2   53.94   10.70
  -5  -9   2   44.48   10.57
  -6  -8   2   47.99   10.68
  -6  -8   2   59.63   10.61
  -7  -7   2  110.61   10.41
  -7  -7   2  129.78   14.96
  -8  -6   2  177.79   14.52
  -9  -5   2   15.94    7.15
 -10  -4   2   51.23   11.50
 -11  -3   2   -5.33    5.24
 -12  -2   2   89.22   14.90
 -13  -1   2   58.44   12.29
 -14   0   2   10.08   10.06
 -15   1   2   35.77   12.03
 -16   2   2    3.13   11.25
 -17   3   2   -1.25   11.01
  -3 -13   2    0.66   11.81
  -4 -12   2   -6.47    9.64
  -5 -11   2   -4.10    8.55
  -6 -10   2   38.80   11.35
  -7  -9   2   48.69   11.73
  -8  -8   2    1.38    8.04
  -9  -7   2  127.41   16.54
 -10  -6   2   -7.31    5.99
 -11  -5   2   48.01   10.72
 -12  -4   2   12.28    9.55
 -13  -3   2    1.83    8.35
 -14  -2   2    5.05    8.72
 -15  -1   2   50.88   14.54
 -16   0   2   51.34   15.09
 -17   1   2    2.64   12.43
  -8 -10   2    0.76    9.65
  -9  -9   2  101.94   16.34
 -10  -8   2   -6.38    8.53
 -11  -7   2   -3.18    9.00
 -12  -6   2   18.49    9.80
 -13  -5   2   12.57    9.42
 -14  -4   2   -6.16    8.20
 -15  -3   2   22.12   12.84
 -16  -2   2    4.73    9.81
 -17  -1   2   24.37   13.19
 -10 -10   2   -7.50   10.09
 -11  -9   2   13.75   12.33
 -12  -8   2   14.38   12.67
 -13  -7   2    2.77    9.87
 -14  -6   2    8.80   10.77
 -15  -5   2   -5.42   10.34
 -16  -4   2   -3.16    9.64
 -17  -3   2   13.48   13.51
 -12 -10   2    4.61   11.87
 -13  -9   2   -9.55   12.51
 -14  -8   2   -7.00   10.95
 -15  -7   2   25.43   15.11
 -16  -6   2    6.26   13.33
 -15  -7  -3  -14.79   10.59
 -17  -3  -3  -10.02   12.41
 -16  -4  -3    7.48   10.28
 -15  -5  -3   12.02   11.36
 -14  -6  -3   -0.85   10.98
 -13  -7  -3   11.61   11.60
  -9 -11  -3    3.90   11.59
  -8 -12  -3  -10.29   11.06
 -17  -1  -3    8.96   11.50
 -16  -2  -3   19.48   12.99
 -15  -3  -3   40.30   12.44
 -14  -4  -3   -1.91    9.16
 -13  -5  -3   10.85   11.20
 -12  -6  -3   -4.15    9.33
 -11  -7  -3    0.93    9.88
 -10  -8  -3    6.00    9.33
  -9  -9  -3   27.19   11.18
  -8 -10  -3   -5.55   10.24
  -7 -11  -3   -2.60   10.08
  -6 -12  -3   -3.58   11.54
  -5 -13  -3   10.90   12.28
 -17   1  -3    6.07   11.64
 -16   0  -3    4.35   11.57
 -15  -1  -3   52.60   13.64
 -14  -2  -3    0.41    8.90
 -13  -3  -3   14.94   10.20
 -12  -4  -3   11.70    7.43
 -12  -4  -3    3.15    7.81
 -11  -5  -3   -1.41    6.55
 -11  -5  -3    0.04    7.71
 -10  -6  -3   88.24   13.55
 -10  -6  -3   79.61   13.70
  -9  -7  -3   36.84   10.53
  -9  -7  -3   26.47    9.82
  -8  -8  -3   70.40   13.50
  -7  -9  -3   -1.56    7.43
  -6 -10  -3   87.49   15.58
  -5 -11  -3   -7.58    8.16
  -4 -12  -3    9.97   11.75
  -3 -13  -3    3.98   12.79
 -17   3  -3   -5.91   11.68
 -16   2  -3    4.66   12.91
 -15   1  -3   37.80   12.45
 -14   0  -3   -3.10    8.05
 -13  -1  -3    5.32    9.53
 -12  -2  -3   95.89   14.99
 -11  -3  -3   -5.70    6.83
 -11  -3  -3    3.49    6.55
 -10  -4  -3   34.73    9.51
 -10  -4  -3   17.03    7.45
  -9  -5  -3   78.28   11.61
  -9  -5  -3   73.71   11.33
  -8  -6  -3   23.94    8.44
  -8  -6  -3   30.77    8.97
  -7  -7  -3  103.63   10.98
  -7  -7  -3  114.91   13.81
  -6  -8  -3   31.30    9.04
  -5  -9  -3    0.14    7.86
  -4 -10  -3   12.06    9.92
  -3 -11  -3   -0.48    8.99
  -2 -12  -3   -7.31   10.12
  -1 -13  -3    8.25   12.86
 -16   4  -3   -8.93   10.94
 -15   3  -3   31.66   13.42
 -14   2  -3   -5.50    8.35
 -13   1  -3   -3.32    8.74
 -12   0  -3    3.13    7.15
 -11  -1  -3   19.27    8.81
 -10  -2  -3  862.85   44.51
  -9  -3  -3   14.90    6.80
  -9  -3  -3    9.42    6.66
  -8  -4  -3   81.28    8.96
  -8  -4  -3  120.13   12.96
  -7  -5  -3   15.90    6.58
  -7  -5  -3    3.62    5.73
  -6  -6  -3   53.32    9.38
  -6  -6  -3   64.93    9.44
  -5  -7  -3   37.26    8.06
  -5  -7  -3   15.35    7.96
  -4  -8  -3   28.06    9.37
  -3  -9  -3    6.20    8.68
  -2 -10  -3    4.14    9.57
  -1 -11  -3    4.89    9.97
   0 -12  -3   -0.77   10.75
   1 -13  -3   -2.68   10.40
 -15   5  -3    0.72   10.15
 -14   4  -3    2.41   11.67
 -13   3  -3   11.60   10.20
 -12   2  -3  109.08   16.03
 -11   1  -3   24.73    9.78
 -10   0  -3   -1.21    5.20
  -9  -1  -3   62.54   10.11
  -8  -2  -3    6.85    5.22
  -7  -3  -3   22.79    6.86
  -7  -3  -3   25.64    6.87
  -6  -4  -3 1045.32   49.38
  -6  -4  -3 1041.14   48.75
  -5  -5  -3 1805.64   81.16
  -5  -5  -3 1768.64   79.78
  -4  -6  -3  439.51   24.83
  -4  -6  -3  454.25   22.91
  -3  -7  -3  231.71   16.23
  -2  -8  -3   15.12    7.71
  -1  -9  -3   27.54   10.71
   0 -10  -3   13.12    9.42
   1 -11  -3   -4.77    8.09
   2 -12  -3   -6.54   10.55
   3 -13  -3    1.08   10.74
 -15   7  -3  -13.76   11.94
 -14   6  -3    2.03   10.02
 -13   5  -3    6.11   10.09
 -12   4  -3   13.58   10.89
 -11   3  -3    2.63    7.19
 -10   2  -3  841.57   44.12
  -9   1  -3   46.48   10.09
  -8   0  -3    0.16    4.97
  -7  -1  -3  403.19   22.44
  -6  -2  -3   41.02    6.74
  -5  -3  -3    5.45    4.13
  -5  -3  -3   -5.29    3.60
  -4  -4  -3   54.93    5.78
  -4  -4  -3   37.04    6.80
  -3  -5  -3  118.06    9.56
  -3  -5  -3  107.38    7.88
  -2  -6  -3   81.84   10.32
  -1  -7  -3  218.36   15.34
   0  -8  -3   48.59   10.03
   1  -9  -3   20.34    8.59
   2 -10  -3   23.58   11.25
   3 -11  -3    5.80   10.20
   4 -12  -3   10.34   11.51
   5 -13  -3   -8.96   11.34
 -14   8  -3   13.31   14.68
 -13   7  -3   -7.65   11.32
 -12   6  -3    3.64   10.97
 -11   5  -3   -7.69    7.99
 -10   4  -3   18.69    9.87
  -9   3  -3    1.64    7.16
  -8   2  -3    1.72    6.10
  -7   1  -3  393.82   22.40
  -6   0  -3   -0.13    3.43
  -5  -1  -3 2956.87  128.68
  -4  -2  -3  137.37    9.03
  -3  -3  -3    3.82    3.41
  -3  -3  -3    7.87    3.19
  -2  -4  -3  205.42   13.18
  -2  -4  -3  217.58   11.07
  -1  -5  -3   95.59    8.36
  -1  -5  -3   91.72    6.06
   0  -6  -3  206.40   11.08
   0  -6  -3  213.95   14.50
   1  -7  -3    5.99    6.71
   2  -8  -3   19.19    8.14
   3  -9  -3    5.36    8.02
   4 -10  -3  -13.70    7.22
   5 -11  -3   -2.47    9.24
   6 -12  -3    2.86   11.09
  13  -9   3   16.33   12.39
  12  -8   3   -3.70    9.47
 -12   8  -3   -6.00   10.52
 -11   7  -3    1.83   10.30
  11  -7   3   -0.76    8.71
 -10   6  -3  120.27   17.58
  10  -6   3   75.48   12.83
   9  -5   3  111.08   14.34
  -9   5  -3  110.76   15.64
   8  -4   3   99.97    9.78
  -8   4  -3  119.39   14.18
   7  -3   3   48.11    8.16
  -7   3  -3   27.15    8.22
  -6   2  -3   60.64    9.08
  -5   1  -3 3217.12  140.35
  -4   0  -3   -3.70    2.41
  -3  -1  -3  181.89   10.45
  -2  -2  -3 5164.18  223.71
  -2  -2  -3 5364.48  224.16
  -1  -3  -3   50.05    5.07
   0  -4  -3  180.49   11.46
   1  -5  -3   49.35    8.28
  -2   6   3  103.42    6.87
   2  -6  -3  104.10   10.09
   3  -7  -3  427.28   24.99
   4  -8  -3   -4.68    4.95
   4  -8  -3   -4.04    6.16
   5  -9  -3   -4.77    6.72
   6 -10  -3   46.16   12.42
   7 -11  -3    7.72    9.39
   8 -12  -3    3.24   12.20
  12 -10   3   11.20   13.54
  11  -9   3    0.37   10.76
 -10   8  -3    5.45   10.83
  10  -8   3   18.94    9.65
   9  -7   3   50.97   11.85
  -9   7  -3   28.31   11.19
   8  -6   3   41.18    9.55
  -8   6  -3   24.29    9.44
  -7   5  -3   -2.55    6.25
   7  -5   3   16.47    6.32
  -6   4  -3 1128.80   55.14
   6  -4   3 1175.97   54.24
  -5   3  -3    1.48    4.37
   5  -3   3    1.24    4.22
   4  -2   3  164.48   10.27
  -4   2  -3  157.84   11.08
  -3   1  -3  207.07   12.28
  -2   0  -3   -0.82    2.50
  -1  -1  -3 2158.51   92.74
   0  -2  -3 3092.40  132.34
   1  -3  -3 1967.18   85.88
   2  -4  -3    2.17    4.26
  -3   5   3   17.70    3.86
   3  -5  -3   32.67    6.92
   4  -6  -3   12.29    5.12
  -4   6   3   14.19    4.55
   4  -6  -3    6.53    5.80
   5  -7  -3    5.54    5.31
   5  -7  -3   17.21    7.87
   6  -8  -3    1.43    6.10
   6  -8  -3   -6.95    7.04
   7  -9  -3    4.99    8.72
   8 -10  -3   17.33   10.19
   9 -11  -3   -2.64   11.22
  10 -10   3    0.31   10.19
  -9   9  -3   38.33   13.02
   9  -9   3   34.62   11.34
   8  -8   3   74.89   12.71
  -8   8  -3   76.80   13.72
   7  -7   3  115.81   15.24
  -7   7  -3  140.35   16.26
   6  -6   3   93.70   12.16
  -6   6  -3   33.91    8.78
   5  -5   3 1879.07   81.61
  -5   5  -3 1716.05   82.19
   4  -4   3   49.62    7.25
  -4   4  -3   39.81    7.84
   3  -3   3    3.56    3.20
   2  -2   3 4849.65  213.50
   2  -2   3 5198.61  215.24
   1  -1   3 1993.75   86.70
   0   0   3   -0.56    1.53
   1  -1  -3 1549.30   66.75
   2  -2  -3 4562.63  193.98
   3  -3  -3  703.55   35.79
   3  -3  -3  786.00   34.27
  -3   3   3  840.05   34.67
   4  -4  -3   98.37    7.71
  -4   4   3   94.51    6.80
   4  -4  -3   87.24    7.92
   5  -5  -3  544.68   29.39
   5  -5  -3  591.57   27.75
  -5   5   3  595.63   28.09
   6  -6  -3  117.03   10.68
   6  -6  -3  115.66    9.58
   7  -7  -3   31.48    8.67
   7  -7  -3   43.58    8.37
   8  -8  -3   75.97   13.48
   9  -9  -3   -6.97    7.57
  10 -10  -3    0.97   10.84
   9 -11   3   -3.92   11.25
   8 -10   3    1.82    8.43
   7  -9   3    0.95    9.49
  -7   9  -3   -8.50    8.66
  -6   8  -3   21.70    9.34
   6  -8   3   33.72   11.16
   5  -7   3   25.66    9.38
  -5   7  -3   11.33    6.49
   4  -6   3  485.92   26.52
  -4   6  -3  469.44   26.73
   3  -5   3  100.10    8.85
   3  -5   3   88.67    8.31
   2  -4   3  225.56   14.08
   2  -4   3  229.94   13.73
   1  -3   3   52.63    6.14
   1  -3   3   62.03    7.11
   0  -2   3 2905.99  127.25
   0  -2   3 2983.43  125.61
   1   1  -3 1386.73   56.85
  -1  -1   3 1415.95   61.56
   2   0  -3    0.58    2.37
  -2   0   3   -1.38    2.47
   3  -1  -3 1142.06   49.44
  -3   1   3 1158.72   50.20
   3  -1  -3 1115.62   47.72
   4  -2  -3  142.28    8.89
  -4   2   3  125.18    8.18
   4  -2  -3  135.05    8.22
   5  -3  -3  360.68   17.62
  -5   3   3  303.53   17.15
   5  -3  -3  340.48   17.55
   6  -4  -3    3.17    4.54
  -6   4   3    2.48    4.26
   6  -4  -3    4.46    4.38
   7  -5  -3    6.22    5.30
   7  -5  -3   13.41    5.52
  -7   5   3   20.25    6.42
   8  -6  -3  328.39   18.78
   8  -6  -3  299.62   19.45
   9  -7  -3  -10.17    6.65
   9  -7  -3   -2.24    6.68
  10  -8  -3   96.75   14.83
  11  -9  -3  -11.60    9.53
   8 -12   3   -0.82   12.13
   7 -11   3    3.04   11.28
   6 -10   3   73.56   15.13
   5  -9   3    8.77    7.49
  -5   9  -3    2.50    8.83
   4  -8   3   45.52   10.68
   3  -7   3  231.16   16.35
   3  -7   3  247.05   16.77
   2  -6   3   65.25    9.81
   2  -6   3   78.18   10.02
   1  -5   3   89.81    8.15
   1  -5   3   99.50    8.89
   0  -4   3  173.35   10.43
   0  -4   3  145.39   10.68
  -1  -3   3 1719.78   81.60
   1   3  -3 1879.82   74.23
  -1  -3   3 1955.01   80.42
  -2  -2   3 4279.03  183.37
   2   2  -3 4524.33  172.61
  -2  -2   3 4188.36  185.61
   3   1  -3 1049.30   44.00
  -3  -1   3 1056.03   47.33
   4   0  -3   -1.91    2.44
  -4   0   3   -1.54    2.53
   5  -1  -3 1021.95   47.23
  -5   1   3 1149.62   50.18
   5  -1  -3 1157.29   48.36
   6  -2  -3  441.26   22.28
   6  -2  -3  483.89   23.01
  -6   2   3  479.69   23.99
   7  -3  -3   16.73    5.39
   7  -3  -3   18.56    5.03
  -7   3   3   10.67    5.09
   8  -4  -3   89.25    8.40
  -8   4   3   84.61    9.02
   8  -4  -3   91.92    8.13
   9  -5  -3  494.51   26.74
   9  -5  -3  481.90   25.55
  -9   5   3  467.50   27.04
  10  -6  -3   29.10    9.24
  10  -6  -3   20.64    8.07
  11  -7  -3    2.46    8.43
   6 -12   3   -0.51   10.58
   5 -11   3   -5.77    8.61
   4 -10   3    4.82    8.95
  -4  10  -3   19.72   10.42
   3  -9   3   -7.22    6.57
   3  -9   3    5.74    7.77
   2  -8   3   13.65    6.73
   2  -8   3    7.72    7.17
   1  -7   3  212.51   14.47
   1  -7   3  182.70   14.23
   0  -6   3  219.43   14.32
   0  -6   3  207.83   14.47
  -1  -5   3   38.34    6.85
  -1  -5   3   36.37    6.58
  -2  -4   3    7.70    4.03
  -2  -4   3    0.15    2.99
   3   3  -3  636.65   28.26
  -3  -3   3  671.01   29.84
  -3  -3   3  668.53   31.83
   4   2  -3  115.17    7.63
  -4  -2   3  117.95    8.51
  -5  -1   3 1081.94   48.62
   5   1  -3 1027.74   45.12
   6   0  -3   -1.82    2.90
  -6   0   3   -1.92    3.21
  -7   1   3  131.30    9.79
   7  -1  -3  138.46    7.89
   7  -1  -3  119.44    9.14
  -8   2   3   52.67    8.74
   8  -2  -3   51.22    8.12
   8  -2  -3   53.04    6.55
   9  -3  -3   18.20    5.90
  -9   3   3   -2.63    5.36
   9  -3  -3   12.06    4.91
 -10   4   3  200.40   15.43
  10  -4  -3  193.24   13.46
  10  -4  -3  179.47   13.87
 -11   5   3   53.70   12.15
  11  -5  -3   46.89   10.40
  12  -6  -3    3.15    8.65
   5 -13   3   -6.93   12.63
   4 -12   3   -1.55    9.32
   3 -11   3   -3.34    9.19
   2 -10   3    0.13    7.91
   2 -10   3    2.05    8.81
   1  -9   3   30.71    9.03
   1  -9   3   31.04    9.47
   0  -8   3   50.20    9.60
   0  -8   3   32.20    9.34
  -1  -7   3    4.48    5.79
  -1  -7   3   -0.75    4.73
  -2  -6   3   81.04    8.14
  -2  -6   3  100.24    9.23
  -3  -5   3   23.51    5.59
  -3  -5   3   21.92    5.94
  -4  -4   3   69.38    5.86
  -4  -4   3   65.66    6.97
  -5  -3   3  281.72   17.09
   5   3  -3  312.54   15.47
  -5  -3   3  290.29   14.36
   6   2  -3  364.13   18.75
  -6  -2   3  381.68   20.70
  -7  -1   3  116.95    9.72
   7   1  -3  107.74    8.56
  -8   0   3   -5.20    3.81
   8   0  -3   -0.11    4.46
   9  -1  -3  235.42   15.20
  -9   1   3  262.29   16.59
 -10   2   3    0.81    6.52
  10  -2  -3   -0.56    5.84
 -11   3   3  224.17   17.56
  11  -3  -3  247.13   16.61
  12  -4  -3   22.37    8.33
 -12   4   3   19.11    9.30
  13  -5  -3    1.28    8.10
  14  -6  -3   13.14   10.23
   3 -13   3  -17.45   11.51
   2 -12   3  -17.07    9.44
   1 -11   3   18.48    9.86
   0 -10   3   -3.57    6.69
   0 -10   3    3.80    7.97
  -1  -9   3   34.23    8.89
  -1  -9   3   17.65    8.94
  -2  -8   3    7.35    6.79
  -2  -8   3    5.48    6.61
  -3  -7   3  353.73   21.41
  -3  -7   3  353.09   20.51
  -4  -6   3    4.92    5.23
  -4  -6   3   10.85    6.46
  -5  -5   3  448.75   22.41
  -5  -5   3  432.59   24.31
  -6  -4   3    0.16    3.49
  -6  -4   3    2.16    4.47
   7   3  -3   20.99    5.87
  -7  -3   3   19.69    6.05
  -7  -3   3   18.17    4.07
   8   2  -3   40.56    7.19
  -8  -2   3   32.24    7.88
  -9  -1   3  256.10   16.60
   9   1  -3  220.52   14.59
 -10   0   3   -5.39    4.59
  10   0  -3   -3.49    5.54
  11  -1  -3   78.50   11.22
 -11   1   3  108.05   13.91
  12  -2  -3   19.57    8.96
 -12   2   3   34.68   10.26
 -13   3   3   32.98   12.21
  13  -3  -3    9.76    8.07
  14  -4  -3   -4.25    8.51
 -14   4   3   -5.06    9.42
  15  -5  -3   -2.47    9.59
   1 -13   3  -12.00   10.73
   0 -12   3    4.17    8.83
  -1 -11   3   -2.42    8.70
  -2 -10   3   13.36    8.89
  -2 -10   3   27.34    9.90
  -3  -9   3    2.05    7.15
  -3  -9   3   12.93    6.72
  -4  -8   3    0.30    6.21
  -4  -8   3   -6.62    5.30
  -5  -7   3    5.31    6.62
  -5  -7   3   15.01    6.15
  -6  -6   3  118.34   13.12
  -6  -6   3   89.95    8.54
  -7  -5   3    7.48    6.11
  -8  -4   3   91.13    9.58
  -9  -3   3    8.04    5.88
  10   2  -3   -3.25    5.43
 -10  -2   3    1.25    5.99
  11   1  -3   94.35   12.57
 -11  -1   3   89.05   13.83
  12   0  -3    0.67    6.83
 -12   0   3    6.50    7.85
 -13   1   3   36.81   11.99
  13  -1  -3   56.56   11.40
 -14   2   3   87.84   15.60
  14  -2  -3   86.89   13.33
 -15   3   3  -11.21    9.33
  15  -3  -3   -0.53    7.42
  16  -4  -3    4.17   10.61
 -16   4   3    3.07   11.91
  -1 -13   3   -5.12   10.08
  -2 -12   3    7.77   10.16
  -3 -11   3    2.63    9.45
  -4 -10   3   -3.96    6.94
  -4 -10   3   -0.33    8.17
  -5  -9   3   -3.79    6.85
  -5  -9   3   -4.14    6.42
  -6  -8   3   -6.39    5.46
  -7  -7   3   24.28    9.21
  -8  -6   3  233.43   17.85
  -9  -5   3  383.34   24.11
 -10  -4   3  184.78   15.40
 -11  -3   3  223.76   17.67
 -12  -2   3   30.80   10.55
 -13  -1   3   57.00   13.16
 -14   0   3    6.65   10.07
 -15   1   3   -9.78    7.90
 -16   2   3    1.17   10.00
 -17   3   3   11.07   13.74
  -3 -13   3   10.45   11.37
  -4 -12   3    9.71   10.74
  -6 -10   3   25.69   10.80
  -7  -9   3   -7.93    7.13
  -8  -8   3   79.42   13.96
  -9  -7   3   -7.62    6.54
 -10  -6   3   31.72   10.99
 -11  -5   3   33.48   10.44
 -12  -4   3   18.58   10.13
 -13  -3   3    9.26    9.24
 -14  -2   3   92.63   16.60
 -15  -1   3   -2.08    8.57
 -16   0   3    3.40    9.91
 -17   1   3   10.97   11.35
  -7 -11   3   -4.48    9.11
  -8 -10   3   17.73   10.96
  -9  -9   3    3.43    9.54
 -10  -8   3   92.12   14.96
 -11  -7   3   12.58   10.79
 -12  -6   3    2.42    8.71
 -13  -5   3    4.61    8.61
 -14  -4   3   -1.65    8.94
 -15  -3   3  -11.12   11.12
 -16  -2   3   -4.53   10.43
 -17  -1   3   -2.97   12.46
  -9 -11   3   -6.33   11.26
 -10 -10   3    1.54   11.19
 -11  -9   3    0.24    9.83
 -12  -8   3   -0.31    9.19
 -13  -7   3    3.79   11.02
 -14  -6   3   13.91   10.63
 -15  -5   3   -8.80    9.13
 -16  -4   3    8.54   10.84
 -17  -3   3    8.07   12.99
 -12 -10   3   -0.77   12.58
 -13  -9   3   16.80   13.97
 -14  -8   3   -1.33   13.93
 -15  -7   3    1.43   11.84
 -15  -7  -4   -4.13   11.78
 -17  -3  -4   -5.32   12.35
 -16  -4  -4    2.31   11.73
 -15  -5  -4    0.07    9.81
 -14  -6  -4   50.84   13.73
 -13  -7  -4    5.10   10.98
 -10 -10  -4   -7.05   10.46
  -9 -11  -4   -5.89   11.45
  -8 -12  -4    2.89   12.12
 -17  -1  -4   -3.01   11.29
 -16  -2  -4    6.16   12.73
 -15  -3  -4  -11.80   10.13
 -14  -4  -4    9.03   10.35
 -13  -5  -4   -7.82    8.56
 -12  -6  -4   70.38   13.80
 -11  -7  -4   19.88   10.76
 -11  -7  -4   -0.25    8.57
 -10  -8  -4  -11.60    7.67
  -9  -9  -4   46.90   13.58
  -8 -10  -4    4.99    9.52
  -7 -11  -4   -9.58   10.06
  -6 -12  -4   -9.17    9.11
  -5 -13  -4   14.18   14.03
 -17   1  -4   -2.44   13.75
 -16   0  -4   -3.02   12.20
 -15  -1  -4    6.57   11.26
 -14  -2  -4    4.45   10.19
 -13  -3  -4  186.78   21.14
 -13  -3  -4  149.10   14.39
 -12  -4  -4   58.87   11.80
 -12  -4  -4   91.56   14.36
 -11  -5  -4   -2.54    6.71
 -11  -5  -4   -4.69    7.18
 -10  -6  -4    6.42    8.17
 -10  -6  -4    1.70    7.54
  -9  -7  -4    7.33    8.63
  -9  -7  -4    9.83    8.76
  -8  -8  -4    3.32    8.79
  -7  -9  -4   96.41   15.01
  -6 -10  -4   67.29   15.22
  -5 -11  -4   25.26   10.93
  -4 -12  -4  -13.17    9.40
  -3 -13  -4   10.31   12.83
 -17   3  -4   -0.39   14.84
 -16   2  -4   -9.62   11.71
 -15   1  -4   15.45   12.34
 -14   0  -4  223.71   19.80
 -13  -1  -4   64.52   15.12
 -12  -2  -4   -3.49    7.71
 -11  -3  -4   14.87    8.74
 -11  -3  -4   15.01    8.30
 -10  -4  -4   -6.74    5.87
 -10  -4  -4   -7.12    5.60
  -9  -5  -4    8.49    7.25
  -9  -5  -4    6.81    7.07
  -8  -6  -4   -9.88    6.25
  -8  -6  -4   -8.75    5.67
  -7  -7  -4    7.18    7.23
  -6  -8  -4  141.24   13.25
  -5  -9  -4   35.64   11.24
  -4 -10  -4   11.82   10.60
  -3 -11  -4    7.28    9.75
  -2 -12  -4    1.07   10.68
  -1 -13  -4   -5.11   11.52
 -16   4  -4    4.59   14.33
 -15   3  -4  -18.90   10.30
 -14   2  -4   -6.73    9.22
 -13   1  -4   56.29   14.61
 -12   0  -4   -2.44    8.31
 -11  -1  -4  436.59   27.07
 -10  -2  -4   32.61    9.43
  -9  -3  -4  139.19   11.49
  -9  -3  -4  121.58   11.61
  -8  -4  -4  101.77   12.08
  -8  -4  -4   63.81    9.98
  -7  -5  -4   66.86   10.36
  -7  -5  -4   99.05   11.24
  -6  -6  -4   -1.29    5.16
  -6  -6  -4   -0.67    6.46
  -5  -7  -4   92.72   12.84
  -4  -8  -4    7.38    8.76
  -3  -9  -4  288.91   20.71
  -2 -10  -4    6.17    9.15
  -1 -11  -4   20.42   11.66
   0 -12  -4    2.35   11.44
   1 -13  -4  -10.80   11.10
 -15   5  -4   -4.32   13.22
 -14   4  -4    5.52    9.30
 -13   3  -4  157.69   16.66
 -12   2  -4    1.47    8.28
 -11   1  -4  476.41   29.29
 -10   0  -4   74.86   12.70
  -9  -1  -4  308.12   19.95
  -8  -2  -4   70.95   10.69
  -7  -3  -4   74.36    8.02
  -7  -3  -4   81.13    8.56
  -6  -4  -4  225.60   15.09
  -6  -4  -4  231.76   14.58
  -5  -5  -4   37.91    7.13
  -5  -5  -4   30.14    8.04
  -4  -6  -4  175.77   11.05
  -4  -6  -4  151.67   12.57
  -3  -7  -4    9.93    7.27
  -2  -8  -4  204.03   16.13
  -1  -9  -4   53.79   11.87
   0 -10  -4   -4.37    8.05
   1 -11  -4   23.60   12.03
   2 -12  -4   19.35   11.14
   3 -13  -4   -1.58   11.70
 -14   6  -4   47.53   16.03
 -13   5  -4  -16.00    9.90
 -12   4  -4   92.98   16.77
 -11   3  -4   34.19   10.74
 -10   2  -4   27.95   10.32
  -9   1  -4  328.60   21.28
  -8   0  -4   40.98    8.87
  -7  -1  -4   -2.01    4.05
  -6  -2  -4  584.29   29.45
  -5  -3  -4  105.22    9.06
  -5  -3  -4  105.01    8.48
  -4  -4  -4  527.25   27.67
  -4  -4  -4  539.11   26.02
  -3  -5  -4   46.93    8.33
  -2  -6  -4   28.72    6.97
  -1  -7  -4   33.94    8.25
   0  -8  -4    6.05    7.33
   1  -9  -4   -7.52    6.85
   2 -10  -4   51.26   13.64
   3 -11  -4   16.01   11.14
   4 -12  -4   11.37   11.99
   5 -13  -4   -9.15   12.03
 -14   8  -4    6.33   13.95
 -13   7  -4    1.12   12.35
 -12   6  -4   99.43   18.22
 -11   5  -4   -8.46    8.64
 -10   4  -4   -1.77    8.85
  -9   3  -4  142.89   13.86
  -8   2  -4   74.07   12.48
  -7   1  -4   -1.13    4.73
  -6   0  -4  145.12   11.42
  -5  -1  -4  165.57   11.28
  -4  -2  -4  851.99   39.40
  -3  -3  -4 1863.67   76.20
  -3  -3  -4 1616.71   77.25
  -2  -4  -4   39.88    3.98
  -2  -4  -4   39.75    6.62
  -1  -5  -4   10.58    2.82
  -1  -5  -4    7.14    4.82
   0  -6  -4  424.53   23.70
   1  -7  -4   95.98   10.12
   2  -8  -4   21.74    9.62
   3  -9  -4   -6.25    7.44
   4 -10  -4    2.48    9.47
   5 -11  -4   42.53   13.80
   6 -12  -4   -5.31   11.38
  13  -9   4   13.09   12.90
 -13   9  -4   -4.55   13.44
  12  -8   4   10.20   10.67
 -12   8  -4    9.10   12.38
  11  -7   4   31.26   11.36
 -11   7  -4   11.77    9.99
  10  -6   4    3.59    8.43
 -10   6  -4   -9.47    7.42
   9  -5   4    8.06    7.09
  -9   5  -4   12.77    8.54
   8  -4   4  109.14   13.09
  -8   4  -4   90.66   13.14
  -7   3  -4   99.60   12.63
  -6   2  -4  664.53   34.45
  -5   1  -4  177.27   12.37
  -4   0  -4 1559.35   69.99
  -3  -1  -4  685.35   32.06
  -2  -2  -4   14.69    4.66
  -2  -2  -4   16.52    3.28
  -1  -3  -4  813.81   38.05
   0  -4  -4  582.21   28.83
   1  -5  -4  340.48   19.51
   2  -6  -4  677.91   34.75
   3  -7  -4  110.45   13.38
   4  -8  -4    9.84    5.69
   4  -8  -4   21.85    9.64
   5  -9  -4   46.36   12.32
   6 -10  -4    4.97   10.56
   7 -11  -4    3.51   11.28
   8 -12  -4   -7.52   11.71
  11  -9   4   -2.91   10.63
 -11   9  -4    9.21   13.84
  10  -8   4    3.95    8.89
 -10   8  -4    0.93   10.54
  -9   7  -4    0.53    9.13
   9  -7   4    3.54    8.18
   8  -6   4   -6.11    6.10
  -8   6  -4    0.03    6.94
   7  -5   4  124.30   14.08
  -7   5  -4  100.47   14.25
  -6   4  -4  281.53   18.48
   6  -4   4  274.02   17.43
   5  -3   4  118.96    9.28
  -5   3  -4  108.55   10.58
  -4   2  -4  952.76   45.53
  -3   1  -4  802.53   38.19
  -2   0  -4  972.90   44.41
  -1  -1  -4 1480.77   64.71
   0  -2  -4    8.87    3.43
   1  -3  -4 5697.69  242.59
   2  -4  -4   39.59    7.08
  -3   5   4   94.17    5.96
   3  -5  -4  106.23    9.50
   4  -6  -4  102.58   12.62
   4  -6  -4   82.27    9.56
   5  -7  -4    7.65    5.14
   5  -7  -4    5.41    7.35
   6  -8  -4   -0.12    5.99
   6  -8  -4   -1.76    6.49
   7  -9  -4   29.91   11.49
   8 -10  -4    2.23    9.58
   9 -11  -4    6.31   11.13
  10 -10   4    3.36   10.45
  -9   9  -4   17.09   11.36
   9  -9   4   50.77   12.68
   8  -8   4    1.95    8.28
  -8   8  -4   -4.41    8.50
   7  -7   4   17.90    8.77
  -7   7  -4   12.71    8.45
  -6   6  -4    1.50    6.90
   6  -6   4    4.28    5.93
  -5   5  -4   37.28    8.94
   5  -5   4   39.53    8.67
  -4   4  -4  536.74   29.10
   4  -4   4  569.34   28.53
   3  -3   4 1601.20   75.81
   3  -3   4 1763.33   75.04
   2  -2   4    7.53    3.88
   2  -2   4   12.14    3.80
   1  -1   4 1361.39   60.62
   0   0   4   44.12    4.27
  -1   1   4 4981.06  215.34
   1  -1  -4 5151.86  214.79
  -2   2   4  609.10   28.92
   2  -2  -4  696.36   30.29
   3  -3  -4  222.98   12.61
  -3   3   4  223.19   10.90
   3  -3  -4  199.83   12.45
   4  -4  -4   60.39    8.09
   4  -4  -4   45.41    6.86
  -4   4   4   41.98    4.65
   5  -5  -4   94.46    8.90
  -5   5   4   89.66    7.24
   5  -5  -4   90.70    8.50
   6  -6  -4   72.81    9.77
   6  -6  -4   84.16   11.49
   7  -7  -4   32.12    7.85
   7  -7  -4   38.95   10.27
   8  -8  -4   73.56   13.35
   8  -8  -4   80.54   11.66
   9  -9  -4   56.39   13.85
  10 -10  -4   -9.79    9.54
   9 -11   4    1.94   11.43
   8 -10   4    1.68    9.03
  -8  10  -4   -3.20   10.71
   7  -9   4  100.46   15.37
  -7   9  -4   80.78   14.83
   6  -8   4  164.49   15.22
  -6   8  -4  177.68   16.43
   5  -7   4  101.89   13.60
  -5   7  -4  127.83   12.80
   4  -6   4  155.39   12.66
   3  -5   4   42.70    8.24
   3  -5   4   46.74    7.73
   2  -4   4   32.96    6.53
   2  -4   4   43.69    7.11
   1  -3   4  790.88   36.86
   1  -3   4  732.22   35.15
   0   2  -4    6.10    2.35
   0  -2   4   12.82    4.12
   0  -2   4    9.53    3.29
  -1  -1   4 4869.42  205.11
   1   1  -4 4719.60  191.06
  -2   0   4 7748.96  317.46
   2   0  -4 7621.16  297.20
   2   0  -4 7041.85  315.17
   3  -1  -4  277.90   13.51
  -3   1   4  279.77   14.18
   3  -1  -4  270.37   14.28
  -4   2   4  661.74   31.63
   4  -2  -4  700.53   31.74
   4  -2  -4  706.17   31.39
   5  -3  -4  636.32   30.59
   5  -3  -4  629.65   29.95
  -5   3   4  658.67   30.12
   6  -4  -4   86.44    8.06
  -6   4   4   89.18    7.70
   6  -4  -4  107.91    8.56
   7  -5  -4   17.51    6.15
  -7   5   4    1.17    5.32
   7  -5  -4   16.19    6.30
   8  -6  -4  109.73   13.00
   8  -6  -4   99.23   11.87
   9  -7  -4    7.90    8.11
   9  -7  -4    3.20    7.73
  10  -8  -4   64.76   13.07
   8 -12   4   -9.74   12.02
   7 -11   4   -3.19    9.23
  -6  10  -4   56.23   14.06
   6 -10   4   92.63   16.33
   5  -9   4   34.43   11.70
  -5   9  -4   46.83   12.28
   4  -8   4   -1.29    8.41
   3  -7   4    4.36    6.17
   3  -7   4    9.41    6.51
   2  -6   4   24.09    7.17
   2  -6   4   28.94    7.40
   1  -5   4   12.10    5.57
   1  -5   4    1.79    4.53
   0  -4   4  526.84   27.62
   0  -4   4  620.52   29.67
  -1  -3   4 5218.71  218.36
   1   3  -4 4927.91  201.46
  -1  -3   4 5075.47  215.56
  -2  -2   4  595.24   29.20
  -2  -2   4  603.20   26.89
   2   2  -4  608.18   26.00
   3   1  -4  262.62   13.06
  -3  -1   4  251.03   14.18
  -4   0   4   46.49    6.11
   4   0  -4   47.75    5.79
  -5   1   4  306.57   16.77
   5  -1  -4  318.79   14.91
   5  -1  -4  313.06   16.38
   6  -2  -4  190.64   11.85
   6  -2  -4  187.08   10.42
  -6   2   4  163.85   11.17
   7  -3  -4    4.03    4.38
   7  -3  -4    1.48    3.79
  -7   3   4    2.00    4.62
  -8   4   4  177.88   13.06
   8  -4  -4  186.81   12.32
   8  -4  -4  179.92   12.88
   9  -5  -4  479.11   26.30
   9  -5  -4  520.89   26.93
  -9   5   4  472.01   27.02
  10  -6  -4    3.51    6.72
  10  -6  -4   -1.07    6.54
  11  -7  -4    7.87    7.96
   6 -12   4   -7.05   11.36
   5 -11   4   30.46   13.60
  -4  10  -4   14.02   10.55
   4 -10   4   -1.07    8.83
   3  -9   4  282.54   20.56
   3  -9   4  304.51   21.42
   2  -8   4  190.35   15.11
   2  -8   4  172.42   14.69
   1  -7   4   19.23    7.59
   1  -7   4   12.47    6.80
   0  -6   4  398.09   23.33
   0  -6   4  481.65   25.35
  -1  -5   4  279.39   17.13
  -1  -5   4  267.03   15.64
   2   4  -4   26.16    3.90
  -2  -4   4   32.81    5.43
  -2  -4   4   32.92    6.33
   3   3  -4  207.17   10.64
  -3  -3   4  190.68   12.82
  -3  -3   4  203.90   10.66
   4   2  -4  609.49   28.30
  -4  -2   4  672.35   31.62
   5   1  -4  294.43   15.66
  -5  -1   4  308.50   17.04
   6   0  -4  188.18   11.77
  -6   0   4  199.54   12.81
   7  -1  -4   95.55    6.03
  -7   1   4   92.77    8.53
   7  -1  -4   83.53    7.81
   8  -2  -4   12.58    4.13
  -8   2   4   11.25    5.55
   8  -2  -4   13.39    5.34
  -9   3   4   40.04    8.61
   9  -3  -4   34.46    8.27
 -10   4   4   -5.74    7.66
  10  -4  -4    8.04    6.15
  11  -5  -4   -2.64    7.21
  12  -6  -4   -5.17    8.38
   5 -13   4   -5.55   13.04
   4 -12   4  -10.34   11.26
   3 -11   4   12.98   10.53
   2 -10   4    4.16    8.89
   2 -10   4   -0.77    7.69
   1  -9   4   34.93   10.65
   1  -9   4   48.59   10.08
   0  -8   4    5.82    6.89
   0  -8   4    7.87    7.37
  -1  -7   4  106.69   12.31
  -1  -7   4  111.66   13.23
  -2  -6   4  564.35   30.31
  -3  -5   4   75.44    8.27
  -3  -5   4   94.05    7.62
   4   4  -4   46.55    5.66
  -4  -4   4   41.82    7.37
  -4  -4   4   52.32    6.11
  -5  -3   4  563.67   29.70
   5   3  -4  591.30   26.50
   6   2  -4  162.23   10.94
  -6  -2   4  186.49   12.64
   7   1  -4   93.92    8.19
  -7  -1   4   79.83    8.32
  -8   0   4  657.11   32.68
   8   0  -4  601.33   30.14
  -9   1   4  224.08   15.55
   9  -1  -4  219.28   14.67
 -10   2   4  185.63   14.20
  10  -2  -4  172.96   13.19
 -11   3   4  209.98   16.05
  11  -3  -4  187.72   15.09
  12  -4  -4   -1.26    7.20
 -12   4   4   -4.96    7.93
  13  -5  -4    2.26    7.94
  14  -6  -4    4.12    9.93
   3 -13   4   -4.88   11.65
   2 -12   4   -5.57   10.52
   1 -11   4   22.15    9.84
   1 -11   4   22.39    9.83
   0 -10   4   -9.06    7.35
   0 -10   4    2.65    7.41
  -1  -9   4   -2.00    6.58
  -1  -9   4   -6.85    6.70
  -2  -8   4   13.14    8.03
  -2  -8   4   27.52    8.43
  -3  -7   4   84.55   11.79
  -3  -7   4   73.41   10.27
  -4  -6   4   60.99    8.43
  -4  -6   4   77.04   10.46
  -5  -5   4   90.16   10.71
  -5  -5   4   60.82    6.22
  -6  -4   4   85.61    9.06
  -6  -4   4   87.29    6.33
  -7  -3   4    0.25    4.63
   7   3  -4    2.49    3.91
  -8  -2   4   11.36    5.59
   8   2  -4   24.16    6.13
   9   1  -4  203.62   14.21
  -9  -1   4  232.18   16.43
 -10   0   4  251.38   18.02
  10   0  -4  268.13   16.92
 -11   1   4    0.46    6.91
  11  -1  -4   -3.74    6.01
 -12   2   4   11.74    9.43
  12  -2  -4   18.36    7.94
 -13   3   4   -0.27    8.67
  13  -3  -4   -0.39    7.13
 -14   4   4    3.77   10.81
  14  -4  -4   -2.07    8.68
  15  -5  -4    6.23    9.66
   1 -13   4  -12.18   10.43
   0 -12   4   -5.82    9.29
  -1 -11   4   13.17    8.52
  -1 -11   4   13.09   10.23
  -2 -10   4   46.87   11.06
  -2 -10   4   33.10   10.81
  -3  -9   4   -4.14    6.66
  -3  -9   4   -8.99    6.84
  -4  -8   4    1.39    7.05
  -4  -8   4    1.40    5.98
  -5  -7   4    4.00    5.79
  -5  -7   4    4.15    6.90
  -6  -6   4   52.42   10.35
  -7  -5   4   11.41    6.04
  -8  -4   4  159.06   13.49
   9   3  -4   47.87    8.78
  -9  -3   4   43.01    9.32
  10   2  -4  206.99   14.62
 -10  -2   4  192.38   15.77
 -11  -1   4    2.84    8.25
  11   1  -4    4.18    6.63
 -12   0   4  282.21   20.53
  12   0  -4  248.47   17.78
 -13   1   4   18.67    9.81
  13  -1  -4    4.17    7.05
 -14   2   4   34.74   11.22
  14  -2  -4   17.14    9.61
 -15   3   4   -1.91   10.00
  15  -3  -4    8.62    9.37
  16  -4  -4   -4.36   10.01
  -1 -13   4    4.03   11.20
  -2 -12   4    4.67   10.20
  -3 -11   4    7.86    9.37
  -3 -11   4   12.65    9.81
  -4 -10   4   -7.36    7.96
  -4 -10   4    2.62    8.61
  -5  -9   4   41.74   10.98
  -6  -8   4   -2.12    7.72
  -7  -7   4   28.72   10.15
  -8  -6   4   89.85   13.02
  -9  -5   4  450.56   27.39
 -10  -4   4   -1.39    5.56
 -11  -3   4  205.47   17.38
 -12  -2   4   10.87    8.79
  13   1  -4   17.19    8.30
 -13  -1   4   -8.33    8.78
 -14   0   4   61.83   13.38
  14   0  -4   43.30   11.61
 -15   1   4    0.14    8.97
  15  -1  -4    6.37    8.25
 -16   2   4   -3.71   10.79
  16  -2  -4    5.34   10.18
 -17   3   4   24.33   15.91
  -5 -11   4   11.88   10.25
  -6 -10   4   -5.08    8.38
  -7  -9   4   21.34    9.56
  -8  -8   4   51.16   12.05
  -9  -7   4    7.44    8.53
 -10  -6   4   11.97    8.89
 -11  -5   4    4.50    7.91
 -12  -4   4   -3.24    7.10
 -13  -3   4   -0.91    7.48
 -14  -2   4   36.05   12.92
 -15  -1   4   -1.16   10.78
 -16   0   4   28.13   14.28
 -17   1   4   -0.02   12.68
  -7 -11   4  -10.07    9.86
  -8 -10   4   15.22   11.33
  -9  -9   4   26.30   11.83
 -10  -8   4   51.35   13.56
 -11  -7   4    5.77   10.06
 -12  -6   4   -9.62    8.81
 -13  -5   4    5.59    9.79
 -14  -4   4   -6.53    9.36
 -15  -3   4    3.89   10.06
 -16  -2   4   26.92   14.19
 -17  -1   4    5.50   13.46
  -9 -11   4   -6.63   11.26
 -10 -10   4  -10.90   10.33
 -11  -9   4   41.69   14.40
 -12  -8   4   26.46   13.35
 -13  -7   4   -3.78   11.39
 -14  -6   4   -0.77   10.48
 -15  -5   4    3.27    9.95
 -16  -4   4    4.87   10.84
 -17  -3   4   44.68   15.64
 -13  -9   4   -0.93   11.34
 -14  -8   4   -1.96   12.12
 -15  -7   4   13.73   15.22
 -16  -4  -5   -3.93   11.64
 -15  -5  -5   -6.06    9.33
 -14  -6  -5   24.18   12.16
 -11  -9  -5   20.21   12.18
 -10 -10  -5    8.15   12.75
  -9 -11  -5  -14.14   11.72
 -17  -1  -5  -11.52   11.31
 -16  -2  -5   11.75   13.41
 -15  -3  -5    2.16   11.98
 -14  -4  -5    3.94    9.70
 -13  -5  -5  -12.66    7.74
 -13  -5  -5   -1.22    9.36
 -12  -6  -5    4.44    9.01
 -12  -6  -5  -13.11    9.03
 -11  -7  -5    6.54    9.80
 -10  -8  -5   -4.31   10.31
  -9  -9  -5   -4.30    8.21
  -8 -10  -5    3.46   11.34
  -7 -11  -5  -12.53   10.78
  -6 -12  -5  -18.25   10.24
 -17   1  -5    0.56   15.78
 -16   0  -5  -11.98   11.36
 -15  -1  -5   -8.93   10.16
 -14  -2  -5   77.83   15.27
 -13  -3  -5   -8.96    9.18
 -13  -3  -5    8.34    8.60
 -12  -4  -5   33.88   10.58
 -12  -4  -5   39.31   12.29
 -11  -5  -5   -3.70    6.98
 -11  -5  -5   -5.16    7.13
 -10  -6  -5    4.33    8.09
 -10  -6  -5    1.73    7.95
  -9  -7  -5   -5.54    7.71
  -8  -8  -5   13.04    9.80
  -7  -9  -5   -5.17    9.71
  -6 -10  -5   22.08   11.87
  -5 -11  -5   26.80   12.90
  -4 -12  -5   -3.42   11.87
  -3 -13  -5    8.34   13.29
 -16   2  -5   -3.14   11.54
 -15   1  -5  -15.27    9.59
 -14   0  -5   -6.06    9.95
 -13  -1  -5    2.49    9.08
 -12  -2  -5  177.12   16.83
 -11  -3  -5   12.50    8.16
 -11  -3  -5   29.85    9.62
 -10  -4  -5   19.04    8.27
 -10  -4  -5   28.42    9.62
  -9  -5  -5  132.35   12.43
  -9  -5  -5  142.84   13.05
  -8  -6  -5   38.95    9.29
  -8  -6  -5    5.93    7.12
  -7  -7  -5   -2.88    7.72
  -6  -8  -5   68.12   13.00
  -5  -9  -5    3.84    7.85
  -4 -10  -5    3.91    9.26
  -3 -11  -5   -6.26    9.96
  -2 -12  -5   -4.24   10.86
  -1 -13  -5   -2.29   13.11
 -16   4  -5    6.62   14.51
 -15   3  -5    1.55   12.38
 -14   2  -5   80.04   16.11
 -13   1  -5   -7.25    8.44
 -12   0  -5    3.67    7.46
 -11  -1  -5   -0.28    7.61
 -10  -2  -5  156.49   16.81
  -9  -3  -5    4.02    6.96
  -9  -3  -5    2.27    7.10
  -8  -4  -5   -3.67    5.96
  -8  -4  -5   -3.67    5.37
  -7  -5  -5  132.39   11.94
  -7  -5  -5  144.18   11.39
  -6  -6  -5  526.58   27.94
  -6  -6  -5  544.93   30.54
  -5  -7  -5  281.04   19.81
  -4  -8  -5   13.91    9.58
  -3  -9  -5   18.57   10.64
  -2 -10  -5   -8.36    8.01
  -1 -11  -5   -6.80    8.58
   0 -12  -5    7.10   12.07
   1 -13  -5  -11.53   11.39
 -15   5  -5   -9.71   12.19
 -14   4  -5  -12.68   11.71
 -13   3  -5   11.02   11.32
 -12   2  -5  153.87   15.98
 -11   1  -5    1.74    8.58
 -10   0  -5    2.19    8.15
  -9  -1  -5  113.06   13.69
  -8  -2  -5   -3.97    5.23
  -7  -3  -5  387.08   21.73
  -7  -3  -5  376.87   22.52
  -6  -4  -5    6.98    5.46
  -6  -4  -5   20.01    5.90
  -5  -5  -5   14.90    6.65
  -5  -5  -5   21.04    5.55
  -4  -6  -5   18.16    7.09
  -3  -7  -5   -0.04    6.55
  -2  -8  -5  236.19   17.94
  -1  -9  -5   -3.25    7.46
   0 -10  -5   16.00    9.44
   1 -11  -5   -2.65    9.73
   2 -12  -5   13.90   10.97
   3 -13  -5    5.74   13.25
 -14   6  -5    3.86   11.41
 -13   5  -5   -2.95    9.75
 -12   4  -5   22.50   12.65
 -11   3  -5   21.91   10.08
 -10   2  -5  149.46   18.77
  -9   1  -5  123.66   14.76
  -8   0  -5   -2.47    4.90
  -7  -1  -5   -6.22    4.42
  -6  -2  -5   21.36    6.47
  -5  -3  -5   24.62    7.31
  -5  -3  -5   19.22    5.49
  -4  -4  -5  687.40   31.54
  -4  -4  -5  629.95   33.28
  -3  -5  -5   86.72   10.88
  -3  -5  -5   76.38    6.47
  -2  -6  -5  175.23   13.17
  -1  -7  -5   29.37    8.64
   0  -8  -5   38.62    9.70
   1  -9  -5   -5.52    7.64
   2 -10  -5   -1.78    8.90
   3 -11  -5    2.37    9.24
   4 -12  -5    2.66   10.34
 -13   7  -5   -6.91   10.60
 -12   6  -5    3.98   10.65
 -11   5  -5   -5.16    8.40
 -10   4  -5   41.21   12.27
  -9   3  -5   -1.00    7.62
  -8   2  -5    0.09    7.16
  -7   1  -5   -2.52    5.76
  -6   0  -5   -5.95    4.79
  -5  -1  -5  770.69   37.49
  -4  -2  -5   76.88    6.78
  -3  -3  -5   53.47    8.10
  -3  -3  -5   44.64    6.07
  -2  -4  -5  303.49   17.88
  -1  -5  -5  178.78   12.80
   0  -6  -5   16.93    7.13
   1  -7  -5    2.97    6.16
   2  -8  -5   -5.45    6.13
   3  -9  -5   12.08    9.16
   4 -10  -5   -3.59    7.99
   5 -11  -5   -2.04    8.79
   6 -12  -5   -7.55   11.06
  12  -8   5   -0.47    9.39
 -12   8  -5   -2.50   11.01
  11  -7   5   37.04   12.42
 -11   7  -5   40.48   14.63
 -10   6  -5    2.05   10.01
  10  -6   5   -5.55    8.19
  -9   5  -5  149.76   15.74
  -8   4  -5    0.23    6.24
  -7   3  -5  395.31   24.27
  -6   2  -5   35.38    8.33
  -5   1  -5  840.13   41.31
  -4   0  -5   -2.57    3.61
  -3  -1  -5   38.53    5.98
  -2  -2  -5   -3.12    2.92
  -2  -2  -5    2.96    2.79
  -1  -3  -5  396.98   21.33
  -1  -3  -5  425.18   18.93
   0  -4  -5   92.97    8.50
   1  -5  -5   60.75    8.81
   2  -6  -5   54.63   10.04
   3  -7  -5    2.13    7.13
   4  -8  -5   -5.04    4.97
   4  -8  -5   -0.41    6.73
   5  -9  -5    3.94    8.52
   5  -9  -5    2.58    6.49
   6 -10  -5   39.13   11.94
   7 -11  -5   -6.57   10.70
  11  -9   5    5.97   11.99
 -11   9  -5   15.39   13.71
 -10   8  -5   15.43   11.70
  10  -8   5    9.12    9.73
   9  -7   5   -7.58    8.52
  -9   7  -5   -6.70    8.67
   8  -6   5    8.38    8.94
  -8   6  -5    7.99    8.96
   7  -5   5  130.57   12.46
  -7   5  -5  158.50   14.16
  -6   4  -5    3.69    6.76
   6  -4   5    9.55    5.88
  -5   3  -5   23.98    7.11
  -4   2  -5   92.06    9.28
  -3   1  -5   35.47    6.89
  -2   0  -5   -4.47    3.29
   0  -2  -5  263.64   14.46
   1  -3  -5    7.37    4.00
   2  -4  -5   38.47    6.82
   3  -5  -5  207.12   13.93
   4  -6  -5   77.15    9.95
   4  -6  -5  102.80   12.49
   5  -7  -5   14.42    6.49
   5  -7  -5    9.63    7.10
   6  -8  -5   30.51    8.72
   6  -8  -5   60.58   12.29
   7  -9  -5    2.39    9.29
   8 -10  -5    4.69    9.77
   9 -11  -5   10.82   11.34
 -10  10  -5    4.44   11.91
  10 -10   5    6.38   11.48
  -9   9  -5   -1.80   10.78
   9  -9   5    2.05    9.97
   8  -8   5   12.24    9.73
  -8   8  -5   12.25   10.45
   7  -7   5   18.74    9.50
  -7   7  -5   17.15    9.02
   6  -6   5  535.76   30.64
  -6   6  -5  566.90   32.28
  -5   5  -5   24.10    8.06
   5  -5   5   13.20    6.47
   4  -4   5  696.05   34.35
  -4   4  -5  660.68   34.77
   3  -3   5   56.39    7.60
   3  -3   5   52.06    8.33
   2  -2   5    4.01    4.13
   1  -1   5   91.84    7.72
   0   0   5   -1.16    2.54
  -1   1   5   24.03    3.97
   1  -1  -5   27.77    4.50
  -2   2   5 1608.18   68.87
   2  -2  -5 1573.44   69.79
  -3   3   5  293.37   15.29
   3  -3  -5  349.71   17.61
   4  -4  -5  473.83   24.38
  -4   4   5  460.29   22.52
   4  -4  -5  519.10   25.38
   5  -5  -5  256.63   16.54
   5  -5  -5  270.21   16.22
   6  -6  -5   51.79    9.98
   6  -6  -5   40.47    8.58
   7  -7  -5    7.42    7.00
   7  -7  -5    7.41    7.78
   8  -8  -5   -6.11    7.74
   8  -8  -5   -4.92    7.11
   9  -9  -5   12.27   10.46
  10 -10  -5   -1.55   10.32
   9 -11   5    9.84   12.87
  -8  10  -5   41.41   14.71
   8 -10   5   13.31   12.38
   7  -9   5   15.90    9.94
  -7   9  -5    2.56    9.93
  -6   8  -5   74.54   14.09
   6  -8   5  100.70   15.44
   5  -7   5  273.35   18.86
  -5   7  -5  268.76   20.10
   4  -6   5   20.38    7.58
   4  -6   5   19.23    7.27
   3  -5   5   66.26    9.16
   3  -5   5   66.19    9.97
   2  -4   5  282.33   16.45
   2  -4   5  287.34   17.82
   1  -3   5  382.12   21.55
   1  -3   5  408.09   20.46
   0  -2   5  237.19   14.14
  -1  -1   5   26.86    4.96
   1   1  -5   22.55    3.96
   2   0  -5   -1.81    2.40
  -2   0   5    2.91    2.89
   2   0  -5    0.75    2.68
   3  -1  -5 1692.76   71.53
  -3   1   5 1761.18   75.18
   3  -1  -5 1685.81   74.07
   4  -2  -5  261.73   15.08
   4  -2  -5  288.03   14.66
  -4   2   5  274.44   14.48
   5  -3  -5    7.38    4.41
   5  -3  -5   -0.54    4.64
  -5   3   5    2.60    3.85
  -6   4   5   -2.08    3.93
   6  -4  -5    1.41    4.50
   6  -4  -5    0.01    3.91
   7  -5  -5   88.76   10.90
   7  -5  -5   77.07   10.45
   8  -6  -5    1.85    5.21
   8  -6  -5   -4.81    6.26
   9  -7  -5  125.63   12.07
   9  -7  -5  115.85   11.76
   7 -11   5   -3.41   11.28
   6 -10   5   12.61   10.08
  -6  10  -5   31.77   13.39
  -5   9  -5   10.55   10.80
   5  -9   5   -4.24    8.48
   4  -8   5   -3.12    7.41
   4  -8   5   -2.72    7.01
   3  -7   5    5.92    7.17
   3  -7   5    1.56    5.71
   2  -6   5  148.49   12.52
   2  -6   5  149.21   11.65
   1  -5   5  168.11   13.24
   1  -5   5  164.01   11.72
   0  -4   5   72.82    7.02
   0  -4   5   92.46    9.01
  -1  -3   5    1.68    3.41
   1   3  -5    4.94    2.40
  -1  -3   5    2.53    3.69
   2   2  -5 1682.48   68.60
  -2  -2   5 1662.44   74.83
   3   1  -5 1608.86   68.83
  -3  -1   5 1718.25   74.23
   4   0  -5    1.74    3.04
  -4   0   5   -0.40    3.28
   5  -1  -5  167.86    9.35
   5  -1  -5  174.45   11.15
  -5   1   5  179.87   11.16
   6  -2  -5  725.30   31.53
   6  -2  -5  696.16   32.29
  -6   2   5  626.07   32.72
   7  -3  -5   47.02    6.68
   7  -3  -5   46.30    7.47
  -7   3   5   32.61    6.89
   8  -4  -5   31.30    6.86
   8  -4  -5   31.06    7.60
  -8   4   5   28.78    7.00
   9  -5  -5  172.53   13.77
  10  -6  -5   -2.67    7.07
  11  -7  -5   21.86    9.85
   6 -12   5   -5.72   11.64
  -5  11  -5   17.26   13.99
   5 -11   5   47.17   14.11
   4 -10   5   19.58    9.94
   3  -9   5   28.85    9.74
   3  -9   5   23.76   10.38
   2  -8   5  219.01   17.43
   2  -8   5  230.89   17.73
   1  -7   5   38.48    9.72
   1  -7   5   27.48    8.07
   0  -6   5    7.07    5.74
   0  -6   5   17.69    6.83
  -1  -5   5   56.00    8.60
  -1  -5   5   84.79   11.09
   2   4  -5   34.28    4.45
  -2  -4   5   46.62    8.28
  -2  -4   5   33.60    5.79
  -3  -3   5  272.12   14.15
  -3  -3   5  302.37   17.41
   3   3  -5  283.78   14.13
   4   2  -5  272.87   14.44
  -4  -2   5  278.70   16.41
   5   1  -5  174.96   11.24
  -5  -1   5  176.00   11.80
   6   0  -5   -2.13    3.67
  -6   0   5   -2.00    3.51
  -7   1   5   21.44    6.06
   7  -1  -5   16.54    5.43
   8  -2  -5    7.22    5.09
  -8   2   5    7.79    5.17
  -9   3   5  109.77   10.47
   9  -3  -5   94.16    9.69
 -10   4   5  281.89   18.91
  10  -4  -5  319.88   19.69
  11  -5  -5   14.88    9.22
  12  -6  -5   -5.90    8.24
  13  -7  -5   15.40   10.84
   4 -12   5  -13.35   10.25
   3 -11   5  -10.64    9.76
   3 -11   5    1.72   11.02
   2 -10   5    8.98    9.65
   2 -10   5    0.85    8.88
   1  -9   5   -0.81    6.80
   1  -9   5   16.76    9.08
   0  -8   5   43.22    9.66
   0  -8   5   44.28    9.79
  -1  -7   5   -4.70    4.89
  -1  -7   5   -3.05    5.33
  -2  -6   5   46.93    8.26
  -2  -6   5   48.52    9.21
  -3  -5   5  177.81   11.56
  -3  -5   5  186.61   13.85
   4   4  -5  473.65   20.86
  -4  -4   5  441.76   24.69
  -4  -4   5  413.05   21.29
  -5  -3   5    3.32    2.30
   5   3  -5    4.20    3.85
  -5  -3   5    6.07    4.77
  -6  -2   5  606.28   30.32
   6   2  -5  558.02   27.34
  -7  -1   5    6.78    5.34
   7   1  -5    9.69    5.30
  -8   0   5   -7.66    4.54
   8   0  -5    0.87    4.75
  -9   1   5  124.31   11.54
   9  -1  -5  130.88   10.97
 -10   2   5   -2.20    5.95
  10  -2  -5    6.18    6.62
 -11   3   5  139.09   13.12
  11  -3  -5  136.64   12.35
  12  -4  -5    2.73    7.68
  13  -5  -5    2.54    8.48
  14  -6  -5   18.13   11.10
   3 -13   5   -4.78   12.58
   2 -12   5   -9.83   10.34
   1 -11   5   -2.68    9.47
   1 -11   5   -1.50    9.48
   0 -10   5    0.45    8.38
   0 -10   5    4.52    8.07
  -1  -9   5    5.65    8.06
  -1  -9   5   -5.91    5.72
  -2  -8   5    1.69    6.28
  -2  -8   5   -4.43    6.15
  -3  -7   5   -1.92    5.60
  -3  -7   5    3.45    5.14
  -4  -6   5   64.35    6.97
  -4  -6   5   70.46   10.75
  -5  -5   5  222.40   15.63
   6   4  -5    4.75    4.36
  -6  -4   5   -4.16    4.77
  -7  -3   5   39.98    8.42
   7   3  -5   54.09    7.50
   8   2  -5    3.30    5.42
  -8  -2   5    4.60    5.57
  -9  -1   5  130.36   12.15
   9   1  -5  135.67   11.20
  10   0  -5   -4.77    5.60
 -10   0   5   -4.18    6.27
  11  -1  -5   31.68    8.69
 -11   1   5   27.63    9.56
  12  -2  -5   76.62   12.60
 -12   2   5   70.61   13.10
  13  -3  -5    6.48    7.67
 -13   3   5   -7.04    8.23
  14  -4  -5   -3.90    7.40
  15  -5  -5   -0.76    9.70
   1 -13   5   16.11   11.93
   0 -12   5    3.33   10.73
  -1 -11   5   -1.03    9.37
  -1 -11   5   -9.70    9.42
  -2 -10   5    1.69    8.85
  -2 -10   5   -8.75    7.16
  -3  -9   5   23.01    8.78
  -3  -9   5    8.99    8.57
  -4  -8   5   -8.01    5.85
  -4  -8   5    2.11    7.31
  -5  -7   5   -1.74    6.10
  -6  -6   5   23.15    8.08
  -7  -5   5   52.08   10.26
   8   4  -5   24.14    6.78
  -8  -4   5   19.72    7.63
   9   3  -5  118.55   10.57
  -9  -3   5  110.07   11.86
 -10  -2   5   -7.98    4.80
  10   2  -5   -1.38    6.01
 -11  -1   5   27.01   10.15
  11   1  -5   25.64    8.03
  12   0  -5    7.69    8.00
 -12   0   5   -9.60    7.99
  13  -1  -5   -6.51    6.91
 -13   1   5   -7.58    6.48
  14  -2  -5   37.06   11.19
 -14   2   5   43.08   11.96
 -15   3   5   -7.67   11.10
  15  -3  -5    7.68    8.37
  16  -4  -5   12.39   11.49
  -1 -13   5   -8.53    9.98
  -2 -12   5  -13.41    8.54
  -3 -11   5   -0.48    9.31
  -3 -11   5   -2.89    8.25
  -4 -10   5  -14.97    7.79
  -5  -9   5  -13.11    7.82
  -6  -8   5   33.62   10.51
  -7  -7   5   15.64    8.14
  -8  -6   5   -0.47    7.16
  -9  -5   5  137.07   13.87
 -10  -4   5  280.68   20.30
  11   3  -5  165.13   13.81
 -11  -3   5  157.52   14.88
  12   2  -5   51.10   10.63
 -12  -2   5   56.62   12.85
 -13  -1   5   -0.29    7.60
  13   1  -5   -8.64    6.06
 -14   0   5    1.44   10.26
  14   0  -5   -2.40    8.19
  15  -1  -5   -5.86    7.63
 -15   1   5    1.75   10.88
  16  -2  -5   -1.57    8.55
 -16   2   5   10.15   12.46
  -5 -11   5    2.75   10.06
  -6 -10   5   18.25   10.52
  -7  -9   5   -1.66    8.31
  -8  -8   5   -4.91    7.56
  -9  -7   5  151.50   18.60
 -10  -6   5   -3.71    6.48
 -11  -5   5    3.14    8.77
 -12  -4   5    8.15    8.25
 -13  -3   5   -0.56    8.98
 -14  -2   5   44.31   13.01
 -15  -1   5   28.72   13.16
 -16   0   5   -9.24   11.03
 -17   1   5    0.41   13.14
  -6 -12   5    0.51   11.64
  -7 -11   5   -2.94   10.44
  -8 -10   5    2.83   10.30
  -9  -9   5   14.86   10.68
 -10  -8   5   46.00   13.10
 -11  -7   5   24.02   11.58
 -12  -6   5    1.09   10.08
 -13  -5   5   -3.32    8.39
 -14  -4   5   -2.82    8.63
 -15  -3   5   -8.04    9.78
 -16  -2   5  -11.37    9.44
 -17  -1   5   10.10   11.30
  -9 -11   5   -2.06   11.50
 -10 -10   5    1.62   10.95
 -11  -9   5   12.90   11.34
 -12  -8   5    6.57   11.50
 -13  -7   5   18.40   12.95
 -14  -6   5   29.55   13.11
 -15  -5   5   -2.21   11.54
 -16  -4   5    3.77   10.83
 -16  -4  -6    7.00   11.63
 -15  -5  -6  -12.81   10.90
 -14  -6  -6   15.71   11.00
 -12  -8  -6   -6.62   10.75
 -11  -9  -6   -1.54   11.11
 -10 -10  -6    1.08   12.37
  -9 -11  -6   -9.76   12.19
 -16  -2  -6   16.35   14.67
 -15  -3  -6   56.57   16.21
 -14  -4  -6  -15.42   10.09
 -14  -4  -6   -3.03    9.00
 -13  -5  -6    4.33    9.41
 -13  -5  -6  -13.83    8.23
 -12  -6  -6   31.82   12.02
 -12  -6  -6   43.53   11.78
 -11  -7  -6   10.97    9.44
 -10  -8  -6  -10.83    9.41
  -9  -9  -6   -3.39    8.53
  -8 -10  -6   22.48   13.49
  -7 -11  -6   -6.53   12.06
  -6 -12  -6  -18.95   12.06
 -16   0  -6   -9.54   11.67
 -15  -1  -6  -15.46   10.55
 -14  -2  -6  -10.43    7.86
 -13  -3  -6   23.69   10.78
 -13  -3  -6   16.00   11.63
 -12  -4  -6    3.36    8.56
 -12  -4  -6   -5.18    8.81
 -11  -5  -6   47.94   11.84
 -11  -5  -6   55.36   11.57
 -10  -6  -6    3.65    7.99
 -10  -6  -6  -11.99    7.18
  -9  -7  -6    3.31    7.92
  -8  -8  -6   16.95   11.30
  -7  -9  -6    9.74   10.91
  -6 -10  -6   16.39   11.01
  -5 -11  -6   -7.20   11.58
  -4 -12  -6    4.50   12.94
 -16   2  -6    5.41   13.00
 -15   1  -6  -18.34    9.41
 -14   0  -6    2.29   11.40
 -13  -1  -6  163.93   20.60
 -12  -2  -6   30.51   11.06
 -11  -3  -6   21.07   10.57
 -11  -3  -6   15.41    8.45
 -10  -4  -6   78.48   13.15
 -10  -4  -6   94.93   14.35
  -9  -5  -6   -4.51    7.26
  -9  -5  -6   -7.49    6.27
  -8  -6  -6   41.53   11.50
  -7  -7  -6   -5.27    8.35
  -6  -8  -6  -16.06    5.87
  -5  -9  -6   87.59   15.88
  -4 -10  -6  -11.67   10.22
  -3 -11  -6   -6.05   10.31
  -2 -12  -6    4.02   12.57
  -1 -13  -6    1.94   13.39
 -16   4  -6   -2.35   14.64
 -15   3  -6   30.63   16.30
 -14   2  -6  -17.36    8.54
 -13   1  -6  181.10   22.39
 -12   0  -6  -11.16    8.88
 -11  -1  -6  159.59   18.61
 -10  -2  -6   39.83   10.04
  -9  -3  -6  112.37   14.03
  -9  -3  -6   99.37   14.18
  -8  -4  -6   50.47    9.74
  -8  -4  -6   47.93   10.64
  -7  -5  -6  182.71   13.66
  -7  -5  -6  177.68   14.78
  -6  -6  -6  352.24   23.09
  -5  -7  -6   41.89   10.93
  -4  -8  -6  368.94   24.66
  -3  -9  -6   30.51   10.60
  -2 -10  -6   -3.27    8.51
  -1 -11  -6    1.47    9.14
   0 -12  -6   -8.57   10.84
   1 -13  -6    4.15   12.71
 -15   5  -6  -18.39   12.50
 -14   4  -6    3.10   13.22
 -13   3  -6   23.87   14.14
 -12   2  -6   35.23   12.00
 -11   1  -6  163.01   19.59
 -10   0  -6 1447.78   70.88
  -9  -1  -6  140.58   13.16
  -8  -2  -6   48.98   10.06
  -7  -3  -6  312.14   20.10
  -7  -3  -6  314.16   18.96
  -6  -4  -6   25.47    7.55
  -6  -4  -6   18.85    6.51
  -5  -5  -6   32.96    8.25
  -5  -5  -6   43.04    7.32
  -4  -6  -6   67.75   11.24
  -3  -7  -6   26.50    8.35
  -2  -8  -6  267.64   19.65
  -1  -9  -6   31.25   11.76
   0 -10  -6   33.78   10.84
   1 -11  -6   -0.52   10.02
   2 -12  -6   -0.80   11.55
 -14   6  -6  -11.22   11.34
 -13   5  -6   -9.60    9.49
 -12   4  -6   -1.97    9.43
 -11   3  -6    9.80    9.07
 -10   2  -6   40.77   11.80
  -9   1  -6  155.08   14.60
  -8   0  -6  129.39   12.25
  -7  -1  -6   72.45   10.26
  -6  -2  -6  102.35   11.42
  -5  -3  -6   24.63    6.03
  -5  -3  -6   19.62    7.60
  -4  -4  -6    6.30    5.32
  -4  -4  -6   12.70    5.08
  -3  -5  -6    8.78    6.52
  -2  -6  -6   16.99    6.84
  -1  -7  -6   30.37    8.51
   0  -8  -6   -9.73    7.50
   1  -9  -6  -10.65    6.41
   2 -10  -6    5.74   10.33
   3 -11  -6   40.23   13.45
   4 -12  -6   -7.18   10.73
 -13   7  -6   27.87   14.01
 -12   6  -6   40.65   14.32
 -11   5  -6   50.76   13.86
 -10   4  -6   72.44   15.76
  -9   3  -6  120.63   16.53
  -8   2  -6   58.50   11.19
  -7   1  -6   83.04   12.49
  -6   0  -6    0.35    5.02
  -5  -1  -6  238.99   15.47
  -4  -2  -6    1.85    4.32
  -3  -3  -6 1455.71   65.89
  -3  -3  -6 1401.01   63.28
  -2  -4  -6   73.48    9.48
  -2  -4  -6   52.56    5.34
  -1  -5  -6  250.01   16.40
   0  -6  -6   14.44    7.10
   1  -7  -6  105.88   10.81
   2  -8  -6   11.86    8.63
   3  -9  -6   -2.65    7.00
   4 -10  -6    3.76   10.05
   5 -11  -6    3.00   10.92
   6 -12  -6  -11.82   10.18
 -12   8  -6   -7.88   12.31
 -11   7  -6   10.83   12.22
 -10   6  -6   -0.65   10.19
  -9   5  -6    0.63    8.94
  -8   4  -6   47.43   11.14
  -7   3  -6  393.59   24.90
  -6   2  -6  132.15   14.85
  -5   1  -6  231.13   16.06
  -4   0  -6  104.55    9.26
  -3  -1  -6   35.78    6.50
  -2  -2  -6 1166.96   54.75
  -2  -2  -6 1202.18   53.12
  -1  -3  -6   35.86    4.65
  -1  -3  -6   45.99    7.61
   0  -4  -6  371.56   20.71
   1  -5  -6 1867.49   84.35
   2  -6  -6   -0.29    6.07
   3  -7  -6   -6.98    6.14
   4  -8  -6   -1.52    5.75
   4  -8  -6   15.44    8.82
   5  -9  -6   -3.12    6.95
   5  -9  -6   -6.38    8.06
   6 -10  -6   76.16   15.06
   7 -11  -6    9.16   11.76
 -11   9  -6    9.12   14.53
  11  -9   6   11.92   11.05
  10  -8   6   -6.81    9.60
 -10   8  -6   -5.22   11.41
  -9   7  -6    0.53   10.25
   9  -7   6    0.04    8.19
   8  -6   6   45.43   11.37
  -8   6  -6   31.55   10.37
  -7   5  -6  213.26   16.97
   7  -5   6  189.99   15.42
  -6   4  -6   24.30    8.86
  -5   3  -6    6.02    5.95
  -4   2  -6    7.95    5.58
  -3   1  -6   31.79    7.13
   1   1   6  556.25   26.81
   0   2   6  337.38   17.24
   0  -2  -6  367.84   18.85
   1  -3  -6  399.94   21.02
   2  -4  -6 1262.76   58.02
   3  -5  -6   90.62    9.13
   4  -6  -6  167.17   12.64
   4  -6  -6  162.10   13.22
   5  -7  -6   71.11   10.96
   5  -7  -6   98.11   14.00
   6  -8  -6  145.00   13.75
   6  -8  -6  149.25   13.36
   7  -9  -6   -1.60    8.22
   7  -9  -6   10.96    8.65
   8 -10  -6   -4.59    9.35
   9 -11  -6   -3.86   11.63
 -10  10  -6   -1.78   13.06
  10 -10   6    6.07   11.27
  -9   9  -6    7.87   11.93
   9  -9   6    5.17   11.59
  -8   8  -6   23.14   10.97
   8  -8   6   29.27   11.20
  -7   7  -6   17.03   10.28
   7  -7   6    0.53    9.26
  -6   6  -6  353.07   23.01
   6  -6   6  306.06   21.42
   5  -5   6   46.29    9.27
  -5   5  -6   30.13    8.79
   4  -4   6    7.68    5.38
   3  -3   6 1440.24   67.08
   2  -2   6 1140.31   53.36
   1  -1   6  532.57   26.84
   0   0   6   52.40    5.68
   1  -1  -6   34.41    5.22
  -1   1   6   20.55    4.29
  -2   2   6  268.77   13.42
   2  -2  -6  248.47   14.12
  -3   3   6   76.18    5.51
   3  -3  -6   75.26    7.04
   4  -4  -6  258.77   15.42
   4  -4  -6  239.01   15.34
   5  -5  -6   23.28    6.38
   5  -5  -6   49.76    9.02
   6  -6  -6   17.23    7.58
   6  -6  -6    3.06    5.91
   7  -7  -6   59.04   12.04
   7  -7  -6   56.06   10.52
   8  -8  -6    5.76    7.69
   8  -8  -6    3.56    9.11
   9  -9  -6   21.19   11.15
   9 -11   6    5.84   13.23
   8 -10   6   44.11   14.06
  -8  10  -6   44.64   15.64
   7  -9   6    4.60   10.58
  -7   9  -6   -1.68    8.91
   6  -8   6   -2.42    7.71
  -6   8  -6    1.77    9.24
  -5   7  -6   37.35   10.91
   5  -7   6   46.95   11.45
   4  -6   6  103.00   14.28
   4  -6   6   78.88   11.68
   3  -5   6   11.41    5.88
   3  -5   6    5.42    6.67
   2  -4   6   81.13   10.78
   2  -4   6   80.58   10.06
   1  -3   6   38.03    8.20
   1  -3   6   47.95    7.01
   0  -2   6  344.03   19.32
  -1  -1   6   23.38    5.49
  -2   0   6 1857.64   81.77
   2   0  -6 1849.21   77.06
   3  -1  -6  429.85   21.27
   3  -1  -6  413.03   20.35
  -3   1   6  426.07   21.27
   4  -2  -6   99.45    8.36
   4  -2  -6   97.23    7.47
  -4   2   6  103.61    7.59
  -5   3   6   78.84    6.90
   5  -3  -6   93.19    9.98
   5  -3  -6   77.12    7.40
   6  -4  -6   -2.47    4.41
   6  -4  -6    1.75    5.26
   7  -5  -6  189.29   14.07
   7  -5  -6  183.01   13.28
   8  -6  -6   16.06    8.00
   8  -6  -6   25.07    8.60
   9  -7  -6    1.71    7.52
  10  -8  -6   40.47   11.01
  -7  11  -6  -20.50   12.23
   7 -11   6    9.14   12.42
  -6  10  -6   41.79   14.89
   6 -10   6    1.30    9.60
   5  -9   6   94.20   16.16
  -5   9  -6  104.15   17.85
   4  -8   6  320.67   23.62
   4  -8   6  342.27   22.87
   3  -7   6   15.95    8.42
   3  -7   6   11.84    8.11
   2  -6   6    3.34    6.18
   2  -6   6    8.80    6.34
   1  -5   6  227.35   14.84
   1  -5   6  233.99   16.80
   0   4  -6  332.43   14.76
   0  -4   6  328.72   18.22
   0  -4   6  333.81   20.29
   1   3  -6  398.77   17.76
  -1  -3   6  385.41   21.87
  -1  -3   6  367.56   19.32
   2   2  -6  259.65   13.82
  -2  -2   6  288.14   16.66
  -3  -1   6  434.78   22.69
   3   1  -6  417.67   20.66
   4   0  -6 4269.92  181.06
   4   0  -6 4182.45  172.87
  -4   0   6 4363.17  184.38
  -5   1   6    6.62    4.21
   5  -1  -6    8.40    3.52
   5  -1  -6   12.49    4.72
   6  -2  -6    8.95    5.07
   6  -2  -6    9.14    3.89
  -6   2   6   -1.73    3.71
  -7   3   6    5.07    4.80
   7  -3  -6    0.91    4.43
   7  -3  -6    2.18    4.03
   8  -4  -6   72.71   10.88
   9  -5  -6  209.23   15.33
  10  -6  -6    6.76    8.08
  11  -7  -6   -2.78    9.08
   6 -12   6   -4.47   10.53
  -5  11  -6   12.59   15.18
   5 -11   6    2.46    9.71
   4 -10   6   -1.00    9.20
   3  -9   6   18.61   10.81
   3  -9   6   31.13    9.75
   2  -8   6  255.77   18.68
   2  -8   6  299.85   21.07
   1  -7   6   19.40    7.95
   1  -7   6   19.09    7.92
   0  -6   6    5.86    6.95
   0  -6   6    9.99    5.80
  -1  -5   6 1586.09   71.40
  -1  -5   6 1593.39   74.26
   2   4  -6 1145.99   46.76
  -2  -4   6 1169.28   50.93
  -2  -4   6 1054.62   53.43
   3   3  -6   80.99    6.53
  -3  -3   6   91.47   10.79
   4   2  -6   78.91    7.06
  -4  -2   6   97.64    8.87
  -5  -1   6    8.40    4.51
   5   1  -6   10.53    4.19
  -6   0   6   -2.72    4.01
   6   0  -6    0.46    3.91
   7  -1  -6  157.73   11.69
  -7   1   6  158.48   11.62
  -8   2   6   44.01    8.24
   8  -2  -6   63.10    9.25
   9  -3  -6  287.86   18.20
  -9   3   6  277.92   18.22
  10  -4  -6  164.07   14.06
  11  -5  -6   -5.39    7.78
  12  -6  -6   21.18   10.33
  13  -7  -6   22.99   12.26
   4 -12   6   -7.38    9.31
   3 -11   6   -5.92   10.76
   3 -11   6   15.06   10.66
   2 -10   6   -7.65    9.02
   2 -10   6    6.01    8.68
   1  -9   6   44.40   12.36
   1  -9   6   37.79   11.89
   0  -8   6   -5.85    7.42
   0  -8   6    1.28    7.44
  -1  -7   6  104.12   11.17
  -1  -7   6   95.38   10.11
  -2  -6   6    0.36    6.26
  -2  -6   6   -1.03    4.90
  -3  -5   6   79.27    7.47
   3   5  -6   82.74    6.49
  -3  -5   6   94.96   11.75
   4   4  -6  230.55   12.33
  -4  -4   6  213.24   15.13
  -4  -4   6  206.65   11.91
   5   3  -6   80.92    7.29
  -5  -3   6   78.43    8.54
  -6  -2   6   -2.00    4.45
   6   2  -6    1.49    4.53
   7   1  -6  145.96   11.10
  -7  -1   6  155.53   11.98
   8   0  -6   18.13    6.02
  -8   0   6   14.43    6.74
   9  -1  -6   61.67   10.05
  -9   1   6   58.24    9.60
  10  -2  -6   29.85    9.16
 -10   2   6   48.68   10.74
  11  -3  -6   -3.08    7.24
 -11   3   6    1.44    7.11
  12  -4  -6   -7.14    7.49
  13  -5  -6   -2.10    8.94
  14  -6  -6   21.11   12.09
   2 -12   6   -1.58   10.93
   1 -11   6   -3.67   10.17
   1 -11   6   -5.28    8.45
   0 -10   6   41.18   12.08
   0 -10   6   56.45   12.79
  -1  -9   6   -7.08    6.51
  -1  -9   6   -7.94    7.34
  -2  -8   6   -1.34    7.09
  -2  -8   6    5.54    6.19
  -3  -7   6   -0.14    6.11
  -3  -7   6    5.01    7.69
  -4  -6   6  141.03   13.02
  -4  -6   6  144.52   10.59
  -5  -5   6   24.06    7.41
   5   5  -6   30.43    5.62
  -6  -4   6    1.45    4.94
   6   4  -6   -0.42    4.17
  -7  -3   6   -1.10    5.09
   7   3  -6    2.84    4.86
  -8  -2   6   33.53    8.44
   8   2  -6   63.63    9.31
  -9  -1   6   48.91    9.38
   9   1  -6   54.12    9.43
 -10   0   6   10.70    6.59
  10   0  -6   18.72    7.94
 -11   1   6   -2.57    6.53
  11  -1  -6   -2.99    6.56
  12  -2  -6  137.02   16.10
 -12   2   6  158.31   18.09
  13  -3  -6   -5.75    7.23
 -13   3   6   -1.56    9.07
  14  -4  -6    4.55    9.40
  15  -5  -6   16.01   11.70
   1 -13   6    4.54   12.26
   0 -12   6   -7.27   10.77
   0 -12   6    4.67   11.63
  -1 -11   6   -7.76   10.36
  -1 -11   6   -1.24    8.31
  -2 -10   6   18.30    8.89
  -2 -10   6    7.69   10.47
  -3  -9   6   -9.38    6.23
  -3  -9   6   -1.17    7.32
  -4  -8   6   -0.87    6.25
  -5  -7   6   58.70   10.57
  -6  -6   6    1.98    7.19
  -7  -5   6  135.08   12.65
  -8  -4   6   48.77   11.09
   8   4  -6   64.88    9.48
   9   3  -6  242.54   16.30
  -9  -3   6  276.96   19.03
  10   2  -6   36.53    9.14
 -10  -2   6   39.87    9.37
 -11  -1   6   -6.65    7.22
  11   1  -6   -1.51    5.82
 -12   0   6   50.16   12.84
  12   0  -6   77.26   12.69
  13  -1  -6   -3.50    7.06
 -13   1   6   16.34    9.64
 -14   2   6   10.17   10.64
  14  -2  -6    7.05    8.05
  15  -3  -6   -4.51    9.55
  16  -4  -6   -3.26   10.45
  -2 -12   6    4.71   11.65
  -3 -11   6   33.95   13.30
  -4 -10   6   -1.27    8.58
  -5  -9   6   -0.46    8.78
  -6  -8   6  136.12   16.61
  -7  -7   6   39.29    9.71
  -8  -6   6   19.88    9.05
  -9  -5   6  178.03   15.78
 -10  -4   6  147.60   14.52
  10   4  -6  151.99   12.41
 -11  -3   6   -5.95    6.95
  11   3  -6    3.76    6.92
  12   2  -6  161.63   17.09
 -12  -2   6  150.28   18.00
  13   1  -6    9.12    8.73
 -13  -1   6   -2.26    8.41
  14   0  -6   -3.55    7.81
 -14   0   6   -0.84    9.92
 -15   1   6   -2.45   10.72
  15  -1  -6   -7.38    9.09
 -16   2   6    2.03   12.29
  16  -2  -6   28.21   14.01
  -4 -12   6   -6.17   10.71
  -5 -11   6   -1.92   10.58
  -6 -10   6   34.99   13.08
  -7  -9   6    4.32    9.19
  -8  -8   6   -1.14    7.63
  -9  -7   6    1.89    9.26
 -10  -6   6   -4.20    8.23
 -11  -5   6   -0.20    9.22
 -12  -4   6   -0.70    8.66
 -13  -3   6    5.31    9.49
 -14  -2   6   11.29    9.32
  14   2  -6    9.62    9.61
  15   1  -6   15.40    9.65
 -15  -1   6   -1.62   10.87
 -16   0   6   -4.88   10.81
  16   0  -6    0.29    8.99
  -6 -12   6   -7.28   11.67
  -7 -11   6   -1.53   11.46
  -8 -10   6    0.23   11.45
  -9  -9   6   -1.79   10.18
 -10  -8   6   65.08   14.60
 -11  -7   6   -3.03    9.39
 -12  -6   6   18.09   11.71
 -13  -5   6   -7.75    9.67
 -14  -4   6  -10.70   10.20
 -15  -3   6   10.95   10.56
 -16  -2   6   -5.78   11.31
  -9 -11   6   -9.24   11.32
 -10 -10   6    0.71   11.82
 -11  -9   6   14.50   13.51
 -12  -8   6   12.70   11.67
 -13  -7   6   15.19   13.13
 -14  -6   6    8.50   11.05
 -15  -5   6   20.97   14.11
 -16  -4   6    7.99   13.29
 -15  -5  -7  -10.06   11.54
 -13  -7  -7   13.07   11.90
 -12  -8  -7   -5.42   11.62
 -11  -9  -7  -10.42   10.84
 -10 -10  -7    0.16   11.42
 -16  -2  -7    7.04   14.68
 -15  -3  -7   -1.00   11.94
 -14  -4  -7    4.12   11.17
 -14  -4  -7    2.92   10.15
 -13  -5  -7   -3.69    9.18
 -13  -5  -7   -0.82    9.83
 -12  -6  -7    2.21    9.42
 -11  -7  -7   11.91   11.24
 -10  -8  -7    9.09   10.04
  -9  -9  -7    7.74   11.29
  -8 -10  -7   -8.71   11.66
  -7 -11  -7   -0.52   12.77
  -6 -12  -7    8.64   14.44
 -16   0  -7    2.24   15.47
 -15  -1  -7  -13.71   11.85
 -14  -2  -7   34.09   12.94
 -13  -3  -7   28.41   13.12
 -13  -3  -7   30.66   12.04
 -12  -4  -7   45.23   12.64
 -12  -4  -7   61.45   13.14
 -11  -5  -7   32.97   11.17
 -11  -5  -7   29.55   10.80
 -10  -6  -7   86.55   15.00
  -9  -7  -7   -2.24    8.97
  -8  -8  -7  -12.13    9.80
  -7  -9  -7   -1.66   10.84
  -6 -10  -7   -3.36    9.03
  -5 -11  -7   -2.45   12.22
  -4 -12  -7   -1.03   12.76
 -16   2  -7   -1.92   15.28
 -15   1  -7   -8.50   11.60
 -14   0  -7    0.29   11.62
 -13  -1  -7   11.76   11.20
 -12  -2  -7   -3.63    8.52
 -11  -3  -7   -0.33    7.53
 -11  -3  -7    5.55    7.41
 -10  -4  -7    3.84    7.49
 -10  -4  -7   -2.81    8.10
  -9  -5  -7    1.97    8.71
  -9  -5  -7   27.31    9.19
  -8  -6  -7   34.02   10.60
  -7  -7  -7    1.40    8.84
  -6  -8  -7  -16.30    7.37
  -5  -9  -7   -7.20    9.78
  -4 -10  -7    6.49   11.31
  -3 -11  -7    3.45   12.27
  -2 -12  -7   -5.16   12.10
 -15   3  -7    9.36   14.62
 -14   2  -7   10.12   11.83
 -13   1  -7   13.40   11.42
 -12   0  -7  -20.25    9.45
 -11  -1  -7   36.95   12.17
 -10  -2  -7   -3.23    7.61
  -9  -3  -7  433.82   26.19
  -9  -3  -7  432.34   26.96
  -8  -4  -7  287.99   19.12
  -8  -4  -7  300.16   20.85
  -7  -5  -7   91.58   13.82
  -6  -6  -7   21.16    8.95
  -5  -7  -7  153.22   18.24
  -4  -8  -7  160.57   15.61
  -3  -9  -7   -1.88    7.57
  -2 -10  -7   -0.51    9.19
  -1 -11  -7    1.11    9.90
   0 -12  -7    0.09   12.74
 -15   5  -7   -6.69   14.19
 -14   4  -7   -1.29   10.67
 -13   3  -7   36.84   16.15
 -12   2  -7   -5.21    9.35
 -11   1  -7   70.96   14.91
 -10   0  -7   -0.49    9.42
  -9  -1  -7  729.60   39.71
  -8  -2  -7    2.48    6.53
  -7  -3  -7   93.36   11.62
  -7  -3  -7   88.21   13.58
  -6  -4  -7  185.21   15.00
  -6  -4  -7  206.80   13.72
  -5  -5  -7   27.10    9.04
  -4  -6  -7   -1.95    6.20
  -3  -7  -7  119.36   15.70
  -2  -8  -7   -1.76    8.96
  -1  -9  -7   13.74   10.55
   0 -10  -7   -4.86    8.47
   1 -11  -7   -4.96   10.45
   2 -12  -7   -4.67   12.30
 -14   6  -7  -16.49   13.40
 -13   5  -7  -16.28   11.17
 -12   4  -7   59.78   16.72
 -11   3  -7    1.89    8.56
 -10   2  -7    1.35    8.87
  -9   1  -7  753.53   41.83
  -8   0  -7   -1.33    7.47
  -7  -1  -7   19.03    7.94
  -6  -2  -7   35.09    8.00
  -5  -3  -7  315.53   19.97
  -5  -3  -7  300.60   17.84
  -4  -4  -7  132.50    9.79
  -4  -4  -7  150.21   12.30
  -3  -5  -7    9.39    6.06
  -2  -6  -7    2.07    5.85
  -1  -7  -7  279.79   19.68
   0  -8  -7   57.89   12.18
   1  -9  -7  -12.39    7.54
   2 -10  -7    3.04    8.81
   3 -11  -7   -7.78   10.44
   4 -12  -7    8.24   10.87
 -13   7  -7   17.09   14.99
 -12   6  -7   -8.27   11.76
 -11   5  -7   23.29   11.24
 -10   4  -7    5.12    9.63
  -9   3  -7  479.11   30.38
  -8   2  -7   -4.31    6.04
  -7   1  -7   15.84    7.61
  -6   0  -7  -11.78    4.95
  -5  -1  -7   -7.00    4.77
  -4  -2  -7  965.56   45.75
  -3  -3  -7   43.77    8.65
  -3  -3  -7   65.77    7.31
  -2  -4  -7   28.78    7.48
  -1  -5  -7   20.62    7.24
   0  -6  -7   96.22   12.66
   1  -7  -7   -4.78    6.90
   2  -8  -7    4.90    6.70
   3  -9  -7   -5.54    8.65
   4 -10  -7   46.34   10.14
   4 -10  -7   52.01   14.21
   5 -11  -7   -3.22   10.54
   6 -12  -7   -6.83   12.06
 -12   8  -7   -1.24   14.03
 -11   7  -7    2.34   11.89
 -10   6  -7   90.03   16.44
  -9   5  -7   26.46   10.79
  -8   4  -7  316.60   23.10
  -7   3  -7  102.04   14.04
  -6   2  -7   56.95   10.28
  -5   1  -7    0.57    5.60
  -4   0  -7    1.33    5.07
  -3  -1  -7   75.91    7.78
  -2  -2  -7  221.38   13.52
  -2  -2  -7  242.17   15.44
  -1  -3  -7 1116.99   52.73
  -1  -3  -7 1135.83   49.96
   0  -4  -7   57.08    9.12
   1  -5  -7   -2.48    5.21
   2  -6  -7   13.03    7.34
   3  -7  -7   58.64   11.28
   4  -8  -7    8.36    6.03
   4  -8  -7   18.77    9.34
   5  -9  -7   -1.63    9.20
   5  -9  -7    2.26    7.08
   6 -10  -7   -6.41    9.92
   7 -11  -7   -7.71   10.93
 -11   9  -7   -3.76   11.30
 -10   8  -7    1.67   10.49
  -9   7  -7   -0.90   10.63
  -8   6  -7   41.49   13.13
  -7   5  -7  125.82   16.31
  -6   4  -7  216.23   16.68
  -5   3  -7  292.64   19.09
  -4   2  -7  855.65   42.34
  -3   1  -7   74.41    7.88
   1   1   7  474.59   23.96
   0  -2  -7  165.01   10.98
   0   2   7  143.22    9.39
   1  -3  -7   60.53    8.01
   2  -4  -7  138.21   10.62
   3  -5  -7  112.36   10.32
   4  -6  -7   89.76   11.65
   4  -6  -7  109.16   13.39
   5  -7  -7   68.66   11.44
   5  -7  -7   70.34   11.77
   6  -8  -7   45.83   11.70
   6  -8  -7   48.95   10.84
   7  -9  -7    4.83    8.34
   7  -9  -7   20.03   10.84
   8 -10  -7    7.66   11.07
 -10  10  -7   18.12   14.79
  10 -10   7    3.23   11.76
   9  -9   7    6.25   10.82
  -9   9  -7   12.60   12.19
   8  -8   7  -11.85    9.49
  -8   8  -7  -13.15    7.25
   7  -7   7    3.63    9.31
  -7   7  -7   -0.38    9.49
   6  -6   7   48.94   12.00
  -6   6  -7   44.16   10.73
   5  -5   7   27.72    9.14
  -5   5  -7   25.38    8.05
   3  -3   7   68.26   10.73
   2  -2   7  205.35   14.36
   1  -1   7  442.41   23.71
   0   0   7   -4.34    3.11
  -1   1   7    3.19    3.29
   1  -1  -7   -0.05    3.61
   2  -2  -7  770.23   35.70
  -2   2   7  744.15   34.75
   3  -3  -7  123.18    9.17
  -3   3   7  107.32    7.39
   4  -4  -7    9.71    5.70
   4  -4  -7    5.21    5.01
   5  -5  -7   11.95    6.43
   5  -5  -7   -2.21    6.07
   6  -6  -7   -4.75    4.97
   6  -6  -7    0.09    6.85
   7  -7  -7  134.33   12.72
   7  -7  -7  116.91   14.74
   8  -8  -7   -4.66    8.06
   8  -8  -7   -0.18    8.77
  -8  10  -7   -6.65   11.16
   8 -10   7   -5.29   12.13
  -7   9  -7   -2.63   10.10
   7  -9   7    4.73   10.98
  -6   8  -7   -4.52    9.76
   6  -8   7   -0.60    8.91
   5  -7   7  116.26   12.69
  -5   7  -7  135.60   17.51
   4  -6   7    1.32    7.03
   4  -6   7   -3.20    6.09
   3  -5   7   16.33    7.51
   3  -5   7   14.33    7.47
   2  -4   7   52.66    8.05
   2  -4   7   27.09    7.65
   1  -3   7 1146.08   55.00
   0  -2   7  153.04   11.73
  -1  -1   7   -0.10    3.86
   2   0  -7   -2.58    2.54
  -2   0   7   -7.50    3.10
  -3   1   7  431.54   22.04
   3  -1  -7  442.08   22.41
   3  -1  -7  431.63   21.24
  -4   2   7   69.32    6.83
   4  -2  -7   90.90    8.54
   4  -2  -7   79.49    6.93
   5  -3  -7   50.16    7.53
   5  -3  -7   37.11    7.89
  -5   3   7   35.11    6.21
   6  -4  -7  291.95   17.57
   6  -4  -7  295.39   18.65
   7  -5  -7  265.94   17.08
   7  -5  -7  252.71   17.60
   8  -6  -7   -3.68    7.10
   9  -7  -7   -6.75    6.18
  10  -8  -7   -7.85    8.33
   7 -11   7    6.10   11.92
  -7  11  -7   10.77   15.33
   6 -10   7   -4.59    9.90
  -6  10  -7   -4.13   12.39
   5  -9   7   -1.21    8.91
  -5   9  -7   -9.51    8.61
   4  -8   7  142.90   14.61
   4  -8   7  142.43   15.23
   3  -7   7   88.41   14.02
   3  -7   7   90.43   13.65
   2  -6   7    9.89    6.42
   2  -6   7    5.67    7.62
   1  -5   7   25.36    8.17
   1  -5   7   20.49    6.68
   0  -4   7   56.11    9.46
   0   4  -7   30.05    4.57
   0  -4   7   42.91    7.60
   1   3  -7   55.03    5.54
  -1  -3   7   68.04   10.07
   2   2  -7  751.77   34.11
  -2  -2   7  791.44   38.25
   3   1  -7  466.09   22.70
  -3  -1   7  454.76   24.38
  -4   0   7    1.41    4.08
   4   0  -7   -0.60    2.68
   4   0  -7   -2.15    4.04
   5  -1  -7   79.43    6.53
  -5   1   7   77.35    7.98
   5  -1  -7   92.81   10.42
   6  -2  -7  141.58   11.40
  -6   2   7  158.41   11.18
  -7   3   7   12.90    5.32
   7  -3  -7    9.04    6.17
   8  -4  -7   14.42    6.89
   9  -5  -7   26.48    9.36
  10  -6  -7    4.40    7.87
  11  -7  -7  106.73   16.21
  12  -8  -7   -2.77   10.16
   6 -12   7   16.67   14.47
   5 -11   7   30.21   12.77
  -5  11  -7   12.73   14.04
   4 -10   7   -2.38    9.87
   4 -10   7   -6.26   10.14
   3  -9   7    5.76    8.77
   3  -9   7   11.61   10.11
   2  -8   7   -1.96    7.13
   2  -8   7    7.45    8.11
   1  -7   7  250.99   19.22
   1  -7   7  263.82   17.83
   0  -6   7   88.50   12.54
   0  -6   7   82.76   11.19
  -1  -5   7   -7.28    4.58
  -1  -5   7   -6.04    4.67
  -2  -4   7  115.58    8.94
  -2  -4   7  121.73   11.21
   2   4  -7  123.83    7.96
  -3  -3   7  143.21   11.70
   3   3  -7  116.92    8.62
  -4  -2   7   86.77   10.39
   4   2  -7   72.70    7.07
   5   1  -7   83.13    9.52
  -5  -1   7   83.41    8.78
   6   0  -7    1.58    4.39
  -6   0   7   -3.79    4.20
   7  -1  -7  137.58   11.13
  -7   1   7  126.59   10.73
  -8   2   7   67.37    9.74
   8  -2  -7   67.18   10.09
  -9   3   7  211.98   15.64
   9  -3  -7  235.03   16.57
  10  -4  -7    5.98    7.70
  11  -5  -7    4.03    8.76
  12  -6  -7  -10.78    8.27
  13  -7  -7   -2.90   10.00
  -4  12  -7    4.20   20.94
   4 -12   7    0.28   11.49
   3 -11   7    8.01    9.84
   3 -11   7  -11.99   11.56
   2 -10   7   -8.36    9.75
   2 -10   7  -11.19    8.50
   1  -9   7   20.77   10.25
   1  -9   7   20.13    9.55
   0  -8   7   54.68   11.97
   0  -8   7   75.41   11.89
  -1  -7   7   23.07    8.84
  -1  -7   7    2.24    6.14
  -2  -6   7   -0.89    5.79
  -2  -6   7    2.31    6.05
  -3  -5   7   84.74    7.99
  -3  -5   7  104.64   10.57
  -4  -4   7    3.52    4.99
   4   4  -7    5.12    4.03
   5   3  -7   50.46    7.02
  -5  -3   7   34.55    7.76
   6   2  -7  150.08   11.00
  -6  -2   7  145.97   12.35
  -7  -1   7  132.49   12.13
   7   1  -7  150.76   11.56
   8   0  -7    2.43    5.15
  -8   0   7   -1.93    5.01
  -9   1   7   11.90    6.73
   9  -1  -7    8.06    6.47
  10  -2  -7  282.06   19.51
 -10   2   7  338.15   20.65
  11  -3  -7   25.04    9.34
  12  -4  -7    1.25    7.60
  13  -5  -7    5.00   10.24
  14  -6  -7    0.36   10.96
   2 -12   7   -1.11   10.75
   2 -12   7  -13.96   11.32
   1 -11   7    9.97   10.08
   1 -11   7   13.21   10.67
   0 -10   7    4.32    8.84
   0 -10   7    2.78    8.61
  -1  -9   7  -12.56    5.94
  -1  -9   7    0.72    7.22
  -2  -8   7   -1.02    6.37
  -2  -8   7   -4.73    7.39
  -3  -7   7   42.06    9.03
  -3  -7   7   43.09   10.60
  -4  -6   7  102.89   13.94
   5   5  -7    7.68    4.96
  -5  -5   7   -3.75    4.96
   6   4  -7  255.23   15.01
  -6  -4   7  260.32   18.40
   7   3  -7    6.22    5.74
  -7  -3   7    1.16    5.92
  -8  -2   7   49.03   10.09
   8   2  -7   59.93    9.72
  -9  -1   7   13.68    7.63
   9   1  -7   13.13    6.61
  10   0  -7   -0.86    6.61
 -10   0   7   -6.28    5.32
 -11   1   7   10.57    7.64
  11  -1  -7   11.40    7.76
  12  -2  -7   -1.74    7.36
 -12   2   7   15.65    8.94
  13  -3  -7    3.94    7.92
  14  -4  -7  -10.12    7.87
  15  -5  -7   -6.90   11.21
   0 -12   7   -9.47   10.67
   0 -12   7   20.39   11.70
  -1 -11   7  -13.25    8.79
  -1 -11   7   -6.34    9.04
  -2 -10   7   -4.62    8.18
  -3  -9   7    0.67    8.65
  -4  -8   7   11.34    8.66
  -5  -7   7   62.91   12.35
  -6  -6   7    0.12    6.58
   7   5  -7  209.72   13.82
  -7  -5   7  208.80   16.67
   8   4  -7   19.36    6.95
  -8  -4   7   17.39    8.35
   9   3  -7  207.52   15.01
  -9  -3   7  229.13   17.61
  10   2  -7  334.85   20.56
 -10  -2   7  326.07   22.52
  11   1  -7   15.50    8.38
 -11  -1   7   24.88    9.59
  12   0  -7   -4.27    6.33
 -12   0   7   -3.39    7.52
 -13   1   7    0.66    8.82
  13  -1  -7  -11.28    8.12
 -14   2   7    2.34    9.55
  14  -2  -7    4.48    9.06
  15  -3  -7   -6.87    9.74
  -2 -12   7    8.48   12.42
  -3 -11   7  -12.97    9.67
  -4 -10   7   33.85   12.57
  -5  -9   7   -3.05    9.40
  -6  -8   7   35.26   11.51
  -7  -7   7  114.07   15.95
  -8  -6   7   -6.42    7.31
  -9  -5   7   11.73    9.01
   9   5  -7   12.81    7.57
 -10  -4   7    3.09    7.49
  10   4  -7    4.11    6.67
  11   3  -7   14.76    8.57
 -11  -3   7   27.75   11.39
 -12  -2   7   -7.51    7.05
  12   2  -7   -1.60    8.02
  13   1  -7    1.78    8.79
 -13  -1   7   -2.46    8.31
  14   0  -7    5.56    9.58
 -14   0   7   -4.48    7.83
 -15   1   7   23.86   12.11
  15  -1  -7   21.06   11.22
  16  -2  -7   10.57   12.00
  -4 -12   7   -4.72   10.81
  -5 -11   7  -10.74   10.60
  -6 -10   7   -5.66   10.05
  -7  -9   7   12.18    9.22
  -8  -8   7   -9.63    8.34
  -9  -7   7  -12.88    8.43
 -10  -6   7    3.24    7.49
 -11  -5   7   14.14    9.06
 -12  -4   7    3.67   10.24
 -13  -3   7   -1.33    9.68
  13   3  -7    1.02    8.69
  14   2  -7    3.50    8.80
 -14  -2   7    5.83    9.31
  15   1  -7   10.85   10.32
 -15  -1   7   36.15   13.49
  16   0  -7    3.51    9.30
 -16   0   7   -3.81   11.34
  -6 -12   7   -2.19   12.45
  -7 -11   7   13.60   12.20
  -8 -10   7    0.16    9.32
  -9  -9   7    6.06    9.60
 -10  -8   7    3.46   10.10
 -11  -7   7   99.48   17.15
 -12  -6   7   -6.26    8.50
 -13  -5   7   15.17   12.10
 -14  -4   7   -7.38    9.95
 -15  -3   7   11.37   13.05
 -16  -2   7  -12.45   10.71
 -10 -10   7  -15.01   11.91
 -11  -9   7   -2.04   11.28
 -12  -8   7   -0.44   10.74
 -13  -7   7   -5.82   11.95
 -14  -6   7   14.09   13.33
 -15  -5   7   34.49   16.14
 -14  -6  -8   11.52   12.70
 -13  -7  -8   -7.70   11.24
 -12  -8  -8   12.55   12.95
 -11  -9  -8   -3.08   12.32
 -15  -3  -8    8.48   13.92
 -15  -3  -8   29.37   14.14
 -14  -4  -8   14.09   11.75
 -14  -4  -8   26.64   12.02
 -13  -5  -8  -11.59    9.69
 -12  -6  -8   -1.73   10.55
 -11  -7  -8    9.84   11.24
 -10  -8  -8   -1.65   11.53
  -9  -9  -8    3.24   10.08
  -8 -10  -8   26.43   14.41
  -7 -11  -8    1.58   13.07
 -16   0  -8   -6.66   13.33
 -15  -1  -8   -4.55   13.55
 -14  -2  -8   -3.68   12.06
 -13  -3  -8    5.17   10.32
 -13  -3  -8   -5.76   11.14
 -12  -4  -8   27.56   12.00
 -12  -4  -8   11.13   10.60
 -11  -5  -8   51.81   13.84
 -10  -6  -8   24.67   10.92
  -9  -7  -8   -2.07   10.17
  -8  -8  -8  -12.53   10.05
  -7  -9  -8   -5.16    9.11
  -6 -10  -8  -11.12   10.96
  -5 -11  -8  -17.02   11.19
  -4 -12  -8   -9.30   13.28
 -15   1  -8   -5.61   14.12
 -14   0  -8   11.43   11.72
 -13  -1  -8   14.22   11.89
 -12  -2  -8   43.95   12.88
 -11  -3  -8   18.84    9.21
 -11  -3  -8   18.42   10.30
 -10  -4  -8   49.94   12.69
 -10  -4  -8   31.52   11.42
  -9  -5  -8   30.92   11.46
  -8  -6  -8    5.33    8.45
  -7  -7  -8    1.99    9.02
  -6  -8  -8   18.07   10.10
  -5  -9  -8  -18.70    7.66
  -4 -10  -8    6.98   10.57
  -3 -11  -8    0.97   12.55
  -2 -12  -8  -12.17   11.27
 -15   3  -8   -4.98   14.37
 -14   2  -8   -0.14   14.20
 -13   1  -8   15.88   12.86
 -12   0  -8  514.82   34.30
 -11  -1  -8  204.18   18.42
 -10  -2  -8   11.56    9.98
  -9  -3  -8   69.13   12.38
  -9  -3  -8   75.26   13.51
  -8  -4  -8  107.58   11.44
  -8  -4  -8  133.07   17.08
  -7  -5  -8   -6.65    7.86
  -6  -6  -8   72.88   14.29
  -5  -7  -8   20.17   10.03
  -4  -8  -8  120.76   17.39
  -3  -9  -8   -2.54    9.34
  -2 -10  -8   -6.11   11.05
  -1 -11  -8   20.70   12.47
   0 -12  -8    1.55   13.06
 -14   4  -8    4.96   14.75
 -13   3  -8   -7.56   10.96
 -12   2  -8   73.36   16.57
 -11   1  -8  222.20   19.95
 -10   0  -8  179.01   17.76
  -9  -1  -8  483.72   29.43
  -8  -2  -8    8.28    8.20
  -7  -3  -8  108.88   14.86
  -7  -3  -8  107.38   12.92
  -6  -4  -8   93.75   14.35
  -6  -4  -8   90.70    9.19
  -5  -5  -8   28.21    9.66
  -4  -6  -8   -4.44    7.20
  -3  -7  -8   -2.43    8.86
  -2  -8  -8   21.16    9.96
  -1  -9  -8   80.00   15.47
   0 -10  -8   34.55   11.32
   1 -11  -8  -12.53    9.87
   2 -12  -8   -8.12    9.64
 -14   6  -8   -5.91   12.88
 -13   5  -8   -4.52   13.17
 -12   4  -8   23.38   11.85
 -11   3  -8    6.92   11.61
 -10   2  -8   14.62   12.21
  -9   1  -8  503.63   31.97
  -8   0  -8  242.35   19.38
  -7  -1  -8    1.10    6.84
  -6  -2  -8   -6.66    5.98
  -5  -3  -8   96.20   10.65
  -5  -3  -8   88.04   12.70
  -4  -4  -8    6.54    7.58
  -3  -5  -8   -5.65    6.08
  -2  -6  -8  228.03   17.38
  -1  -7  -8  162.98   14.71
   0  -8  -8   20.63    9.51
   1  -9  -8   -0.47    8.31
   2 -10  -8  -18.21    9.10
   3 -11  -8   10.73    9.92
   4 -12  -8    1.45   12.41
 -13   7  -8  -16.60   11.58
 -12   6  -8  -11.79   11.99
 -11   5  -8   81.37   17.35
 -10   4  -8   30.94   13.39
  -9   3  -8  112.81   17.72
  -8   2  -8   10.28    8.65
  -7   1  -8   -4.41    7.09
  -6   0  -8   -1.85    6.53
  -5  -1  -8   99.39   10.31
  -4  -2  -8  439.97   24.07
  -3  -3  -8  225.35   13.70
  -3  -3  -8  219.69   15.96
  -2  -4  -8   23.85    7.14
  -1  -5  -8   17.77    7.76
   0  -6  -8  192.44   15.02
   1  -7  -8    5.89    7.05
   2  -8  -8    0.74    8.24
   3  -9  -8   -3.52    8.95
   4 -10  -8   35.61   13.08
   4 -10  -8   41.98   10.77
   5 -11  -8  -10.04    9.40
 -12   8  -8   -5.46   13.58
 -11   7  -8    1.49   10.77
 -10   6  -8   43.28   14.63
  -9   5  -8   35.91   11.56
  -8   4  -8  155.27   18.37
  -7   3  -8  118.98   16.08
  -6   2  -8   -9.08    6.00
  -5   1  -8   93.98    9.82
  -4   0  -8 1337.97   62.60
  -3  -1  -8  839.47   40.70
  -2  -2  -8   30.87    8.39
  -2  -2  -8   26.04    6.19
  -1  -3  -8  395.21   19.95
  -1  -3  -8  403.83   22.72
   0  -4  -8   56.85    9.60
   1  -5  -8   -1.00    5.20
   2  -6  -8  118.86   11.54
   3  -7  -8   -1.31    7.20
   4  -8  -8   16.83    7.72
   4  -8  -8   16.34    9.87
   5  -9  -8   52.15   11.25
   5  -9  -8   36.45   12.57
   6 -10  -8    0.20    9.88
   7 -11  -8   -3.44   10.94
 -11   9  -8   -3.11   13.91
 -10   8  -8   -4.05    9.91
  -9   7  -8   -2.15    9.64
  -8   6  -8    5.18   10.04
  -7   5  -8    3.85    7.83
  -6   4  -8  107.40   14.72
  -5   3  -8   66.05   10.33
  -4   2  -8  386.18   22.21
  -3   1  -8  768.99   37.62
   1   1   8  320.88   18.08
   0  -2  -8  187.38   12.87
   0   2   8  205.30   12.01
   1  -3  -8    5.06    4.96
   2  -4  -8    3.14    4.89
   3  -5  -8    3.01    5.80
   4  -6  -8   68.31   10.79
   4  -6  -8   87.53   12.45
   5  -7  -8    2.57    6.06
   5  -7  -8    7.03    8.29
   6  -8  -8   58.74   12.43
   6  -8  -8   55.97   11.84
   7  -9  -8    8.63   10.01
   7  -9  -8   11.27    9.47
   9  -9   8   -2.28   10.82
  -9   9  -8   -0.31   12.36
   8  -8   8    5.73   10.19
  -8   8  -8   -6.92    8.17
   7  -7   8   29.88   11.79
  -7   7  -8   19.39   11.47
  -6   6  -8   59.35   11.82
  -5   5  -8   25.65    7.73
   4  -4   8   13.22    6.99
   3  -3   8  231.29   16.83
   2  -2   8   29.35    7.29
   1  -1   8  309.21   18.47
  -1   1   8    1.59    3.67
   1  -1  -8   10.83    5.09
   2  -2  -8   15.76    5.34
  -2   2   8    8.09    3.73
   3  -3  -8  201.63   12.96
   4  -4  -8    8.48    5.63
   4  -4  -8   14.17    6.40
   5  -5  -8   28.24    8.05
   5  -5  -8    3.02    5.64
   6  -6  -8    1.33    7.04
   6  -6  -8   -3.03    6.11
   7  -7  -8  121.65   12.69
   7  -7  -8  141.23   13.63
   8  -8  -8   -2.88    8.78
   9  -9  -8   -6.19    9.12
   8 -10   8    1.49   13.16
  -8  10  -8   14.37   14.62
   7  -9   8    2.35    9.67
  -7   9  -8   11.94   12.87
  -6   8  -8    4.26   10.05
   6  -8   8    3.58    9.27
   5  -7   8   31.39   12.02
  -5   7  -8   23.60    9.39
   4  -6   8   -8.92    5.93
   4  -6   8   -2.12    7.32
   3  -5   8   -1.18    5.45
   3  -5   8   -8.28    6.19
   2  -4   8   33.31    8.46
   1  -3   8  373.37   22.56
   0  -2   8  232.51   15.76
  -1  -1   8    1.61    4.58
   2   0  -8  598.83   28.25
  -2   0   8  566.39   29.27
  -3   1   8   -1.38    3.30
   3  -1  -8   -3.71    3.07
   3  -1  -8    0.68    3.36
  -4   2   8   -0.10    3.68
   4  -2  -8    5.47    5.12
   4  -2  -8    4.90    4.26
   5  -3  -8   31.92    7.42
   5  -3  -8   49.56    8.87
   6  -4  -8   -6.02    5.63
   6  -4  -8    6.51    6.61
   7  -5  -8   23.30    8.92
   8  -6  -8    8.26    7.86
   9  -7  -8    5.43    8.63
  10  -8  -8   -7.76    8.78
  -7  11  -8  -13.28   15.09
   7 -11   8   -7.63   13.11
  -6  10  -8   23.84   13.74
   6 -10   8    0.63   12.31
  -5   9  -8    6.90   12.07
   5  -9   8   -9.78    8.38
   4  -8   8  119.29   16.41
   4  -8   8   90.32   15.64
   3  -7   8    1.88    7.79
   3  -7   8    4.52    7.47
   2  -6   8  215.03   17.17
   2  -6   8  200.53   15.63
   1  -5   8   28.96    8.04
   1  -5   8   22.05    7.74
   0  -4   8   35.25    8.40
  -1  -3   8    8.72    5.47
   1   3  -8    3.09    3.55
  -2  -2   8    9.12    5.49
   2   2  -8    9.42    4.22
   3   1  -8   -7.33    3.52
  -3  -1   8    3.39    4.30
  -4   0   8  276.89   16.73
   4   0  -8  256.81   13.81
   4   0  -8  270.02   16.02
  -5   1   8  414.49   22.77
   5  -1  -8  414.15   22.60
   6  -2  -8   -0.18    5.52
  -6   2   8    0.41    4.72
   7  -3  -8   -7.05    4.72
   8  -4  -8  124.52   14.97
   9  -5  -8    1.47    6.82
  10  -6  -8    7.59    8.76
  11  -7  -8    6.74   10.79
  12  -8  -8    0.21   11.02
  -5  11  -8    4.71   17.37
   5 -11   8   -6.70   11.86
   4 -10   8   10.61   10.72
   4 -10   8   -4.03   10.88
   3  -9   8   11.95   10.37
   3  -9   8    0.74   10.22
   2  -8   8    8.80    9.78
   2  -8   8   28.64   10.65
   1  -7   8  167.14   15.92
   1  -7   8  175.07   14.54
   0  -6   8  162.31   13.30
   0  -6   8  184.01   15.89
  -1  -5   8   -4.12    5.25
  -1  -5   8    6.86    6.93
   2   4  -8   -0.41    3.25
  -2  -4   8   -0.66    4.94
   3   3  -8  175.16   10.96
  -3  -3   8  176.34   13.87
   4   2  -8    5.54    4.60
  -4  -2   8    1.13    4.58
  -5  -1   8  421.27   23.59
   5   1  -8  388.53   21.27
   6   0  -8   13.37    6.08
  -6   0   8   11.74    6.07
   7  -1  -8    1.15    5.55
  -7   1   8    6.24    5.76
  -8   2   8   -3.58    6.02
   8  -2  -8   -1.73    6.12
   9  -3  -8   -2.80    6.83
  10  -4  -8    3.16    7.30
  11  -5  -8    9.33    8.89
  12  -6  -8   35.17   12.21
  13  -7  -8  -20.18   10.51
   4 -12   8   -2.35   12.12
  -4  12  -8   -5.48   23.42
   3 -11   8   -5.02   10.14
   3 -11   8  -13.14   11.46
   2 -10   8   -1.63    8.95
   2 -10   8   -4.44   10.22
   1  -9   8   82.44   13.86
   1  -9   8   77.17   15.34
   0  -8   8   37.79   10.23
   0  -8   8   38.16   10.69
  -1  -7   8    0.77    6.86
  -1  -7   8    5.73    6.68
  -2  -6   8  108.98   10.38
  -2  -6   8  114.60   14.97
  -3  -5   8    1.48    5.97
  -3  -5   8   -5.47    4.97
   4   4  -8   22.69    5.51
  -4  -4   8    8.01    5.88
  -5  -3   8   35.16    9.04
   5   3  -8   40.16    7.17
  -6  -2   8   -4.23    4.94
   6   2  -8   -3.68    4.85
  -7  -1   8   10.45    5.94
   7   1  -8    1.98    5.65
   8   0  -8  196.74   14.70
  -8   0   8  204.42   15.57
  -9   1   8   11.39    7.06
   9  -1  -8   10.92    7.28
 -10   2   8   43.26   10.19
  10  -2  -8   42.39    9.88
  11  -3  -8    6.57    8.31
  12  -4  -8    1.98    7.62
  13  -5  -8   11.89   10.51
  14  -6  -8    4.42   11.76
   2 -12   8    5.55   12.06
   2 -12   8    1.76   11.59
   1 -11   8    6.15   10.59
   1 -11   8    2.49   11.81
   0 -10   8   33.65   11.39
   0 -10   8   30.84   11.87
  -1  -9   8   -5.23    7.72
  -1  -9   8   -2.96    7.66
  -2  -8   8    3.09    7.30
  -2  -8   8   -7.59    8.37
  -3  -7   8   -2.48    7.82
  -4  -6   8   71.06   13.05
  -5  -5   8    8.96    7.64
   6   4  -8   -2.37    5.12
  -6  -4   8   -6.96    5.89
   7   3  -8   -6.98    5.23
  -7  -3   8   -1.04    5.12
   8   2  -8   -1.19    5.66
  -8  -2   8    2.19    6.88
  -9  -1   8    2.76    6.93
   9   1  -8   10.28    7.26
 -10   0   8   67.32   12.33
  10   0  -8   93.98   13.01
  11  -1  -8   -5.99    6.15
 -11   1   8    2.63    6.94
  12  -2  -8   10.87    8.23
  13  -3  -8   10.91    8.95
  14  -4  -8    9.21   10.33
   0 -12   8    2.44   12.81
  -1 -11   8   -6.59   10.06
  -2 -10   8   17.17   11.06
  -3  -9   8  -11.32    8.48
  -4  -8   8   -1.36    8.99
  -5  -7   8   -4.24    6.93
  -6  -6   8   -0.91    7.46
  -7  -5   8   10.49    7.78
   7   5  -8   16.45    6.60
   8   4  -8  101.36   11.81
  -8  -4   8   88.16   13.90
   9   3  -8    1.15    6.66
  -9  -3   8   -5.28    6.65
 -10  -2   8   43.99   11.89
  10   2  -8   55.25   10.91
  11   1  -8   -5.21    6.17
 -11  -1   8   -5.03    7.80
 -12   0   8    4.85    8.77
  12   0  -8   10.45    7.74
  13  -1  -8   10.63    9.04
 -13   1   8   -9.07    7.95
  14  -2  -8  -10.94    9.15
  15  -3  -8    4.51   11.08
  -2 -12   8   -4.98   11.86
  -3 -11   8    3.62   10.74
  -4 -10   8   37.76   13.82
  -5  -9   8   46.78   12.92
  -6  -8   8   43.43   12.90
  -7  -7   8  123.10   16.48
  -8  -6   8   17.11    8.60
  -9  -5   8   -9.61    7.09
   9   5  -8   -5.80    6.56
  10   4  -8    2.90    6.77
 -10  -4   8    4.12    7.59
 -11  -3   8    7.20    9.04
  11   3  -8    4.38    7.31
  12   2  -8   11.02    8.78
 -12  -2   8    6.35    9.52
  13   1  -8   17.97   10.22
 -13  -1   8   -7.68    9.23
 -14   0   8   15.63   10.72
  14   0  -8   23.38   11.34
 -15   1   8   -5.16   10.09
  15  -1  -8   -3.44    9.79
  -4 -12   8   -7.85   12.67
  -5 -11   8  -11.51   10.25
  -6 -10   8   -7.80    9.66
  -7  -9   8   14.72   11.58
  -8  -8   8    9.00   10.26
  -9  -7   8   15.48   10.20
 -10  -6   8    4.92    9.80
 -11  -5   8   -1.51    9.36
  12   4  -8  -11.73    7.35
 -12  -4   8    3.06    8.81
  13   3  -8   22.64   10.40
 -13  -3   8   14.77   11.56
  14   2  -8   -5.10    7.83
 -14  -2   8    3.52   10.91
  15   1  -8   -8.79   10.09
 -15  -1   8   -4.74   10.88
  16   0  -8   14.90   11.21
 -16   0   8   37.38   14.14
  -7 -11   8   16.31   13.35
  -8 -10   8   23.37   12.81
  -9  -9   8    2.28   11.11
 -10  -8   8    4.34   10.22
 -11  -7   8   -5.29   10.05
 -12  -6   8   19.75   12.45
 -13  -5   8   -4.24    9.84
 -14  -4   8    0.23   11.29
 -15  -3   8   -4.44   12.07
 -16  -2   8   -6.27   11.06
 -11  -9   8    2.50   14.06
 -12  -8   8   -5.07   11.31
 -13  -7   8  -12.25   12.24
 -14  -6   8  -13.02   12.09
 -15  -3  -9   18.70   13.17
 -15  -3  -9    6.67   14.08
 -14  -4  -9   -0.99   11.39
 -14  -4  -9   11.46   12.69
 -13  -5  -9   -0.33   11.22
 -12  -6  -9    5.49    9.25
 -11  -7  -9   -9.48    8.93
 -10  -8  -9    8.92   12.44
  -9  -9  -9   -0.92   10.88
  -8 -10  -9    7.52   12.23
 -15  -1  -9    3.00   14.73
 -14  -2  -9   11.08   13.50
 -13  -3  -9    3.59   10.33
 -13  -3  -9    6.50   12.17
 -12  -4  -9    1.52    9.68
 -12  -4  -9   -9.76    9.67
 -11  -5  -9   -1.45    9.10
 -10  -6  -9    3.06   10.51
  -9  -7  -9    2.99   10.65
  -8  -8  -9  -12.95   10.87
  -7  -9  -9  -12.85    9.41
  -6 -10  -9   -4.33   12.90
  -5 -11  -9   -6.49   13.01
 -15   1  -9  -14.87   14.04
 -14   0  -9    2.48   12.92
 -13  -1  -9  -14.21   11.38
 -12  -2  -9   15.23   12.68
 -11  -3  -9   41.99   13.61
 -11  -3  -9   35.84   12.06
 -10  -4  -9   88.99   15.60
 -10  -4  -9   70.18   14.21
  -9  -5  -9    8.47   11.15
  -8  -6  -9   -5.37    8.90
  -7  -7  -9    4.02    9.94
  -6  -8  -9   -4.99    8.76
  -5  -9  -9    2.11    9.69
  -4 -10  -9   16.68   12.77
  -3 -11  -9   -6.97   12.57
  -2 -12  -9    8.04   13.85
 -15   3  -9   -7.57   12.52
 -14   2  -9   19.45   14.52
 -13   1  -9  -11.12   10.79
 -12   0  -9    6.77   10.96
 -11  -1  -9  149.38   20.76
 -10  -2  -9   24.71   11.99
  -9  -3  -9   75.00   15.77
  -9  -3  -9   70.26   13.18
  -8  -4  -9    5.21    9.37
  -7  -5  -9    2.72    8.28
  -6  -6  -9   32.25   11.35
  -5  -7  -9    4.02    9.12
  -4  -8  -9    3.42    9.67
  -3  -9  -9   18.27   10.81
  -2 -10  -9   18.02   12.37
  -1 -11  -9   -3.22   10.25
   0 -12  -9   -1.74   12.91
 -14   4  -9    9.08   14.74
 -13   3  -9   22.67   13.73
 -12   2  -9   20.37   11.44
 -11   1  -9  140.78   21.97
 -10   0  -9   -1.97    8.61
  -9  -1  -9   20.94    9.87
  -8  -2  -9  531.52   31.01
  -7  -3  -9   -3.14    7.76
  -7  -3  -9   -3.13    6.81
  -6  -4  -9   35.55   11.05
  -5  -5  -9   29.70    9.08
  -4  -6  -9   18.47   10.50
  -3  -7  -9  126.80   17.21
  -2  -8  -9    2.87    9.42
  -1  -9  -9   12.78    9.77
   0 -10  -9   13.40   11.71
   1 -11  -9   -5.44   11.52
   2 -12  -9   -0.70   13.08
 -13   5  -9  -12.24   13.21
 -12   4  -9  -12.50   12.24
 -11   3  -9   35.92   13.68
 -10   2  -9   17.67   11.62
  -9   1  -9  -10.20    9.77
  -8   0  -9   -4.03    8.44
  -7  -1  -9    2.30    7.06
  -6  -2  -9    1.16    6.25
  -5  -3  -9   57.23   12.54
  -5  -3  -9   65.45    9.91
  -4  -4  -9   71.35   12.19
  -3  -5  -9   47.09   10.88
  -2  -6  -9    7.86    7.84
  -1  -7  -9    1.04    7.37
   0  -8  -9   49.44   13.16
   1  -9  -9  -11.61    9.30
   2 -10  -9   -7.47   10.34
   3 -11  -9   -7.90   10.79
 -12   6  -9    2.72   11.28
 -11   5  -9   46.89   15.06
 -10   4  -9   75.34   16.26
  -9   3  -9   79.53   15.84
  -8   2  -9  502.99   31.13
  -7   1  -9   -1.58    6.72
  -6   0  -9    0.63    5.81
  -5  -1  -9   35.00    8.96
  -4  -2  -9   -0.41    5.14
  -3  -3  -9  106.89   13.88
  -3  -3  -9   81.84    8.36
  -2  -4  -9    3.57    6.57
  -1  -5  -9  309.35   20.30
   0  -6  -9  160.86   13.77
   1  -7  -9  -11.72    6.44
   2  -8  -9   -8.39    6.59
   3  -9  -9   11.80   10.26
   4 -10  -9  -14.15    9.00
   4 -10  -9  -11.10    6.91
   5 -11  -9    2.68   11.81
 -11   7  -9    0.85   10.78
 -10   6  -9   -7.42    8.86
  -9   5  -9   23.24   10.56
  -8   4  -9    9.41    8.47
  -7   3  -9   -4.72    7.53
  -6   2  -9    1.39    6.76
  -5   1  -9   27.13    7.66
  -4   0  -9    1.84    4.77
  -3  -1  -9   36.24    7.87
  -2  -2  -9  100.45    8.84
  -2  -2  -9  104.33   10.35
  -1  -3  -9   -4.27    5.58
   0  -4  -9    0.09    5.35
   1  -5  -9   74.64   11.30
   2  -6  -9    4.15    7.29
   3  -7  -9   -8.27    6.91
   4  -8  -9   -7.27    8.16
   4  -8  -9   -2.14    6.36
   5  -9  -9   37.10   11.60
   5  -9  -9   41.02   11.29
   6 -10  -9   -9.11   10.20
   6 -10  -9   -0.25    9.23
 -10   8  -9   -1.02   10.84
  -9   7  -9   12.32   11.98
  -8   6  -9  -18.33    7.91
  -7   5  -9    3.40    7.20
  -6   4  -9   46.67   10.16
  -5   3  -9   45.93   10.08
  -4   2  -9   -3.37    4.94
  -3   1  -9   22.53    6.28
   1   1   9  223.36   14.38
   0   2   9   28.16    6.16
   0  -2  -9   26.51    6.85
   1  -3  -9   16.14    6.24
   2  -4  -9  163.25   12.50
   3  -5  -9   41.30    9.58
   4  -6  -9  125.21   12.19
   4  -6  -9  132.58   12.44
   5  -7  -9   19.03    9.42
   5  -7  -9    5.59    7.68
   6  -8  -9   16.23    8.70
   6  -8  -9    1.54    8.77
   7  -9  -9  -14.51    8.46
  -9   9  -9   -0.55   13.16
  -8   8  -9   -9.20   10.69
  -7   7  -9  -10.71    7.37
  -6   6  -9   22.46    9.10
  -5   5  -9   20.88    8.06
   3  -3   9   95.77   12.94
   2  -2   9  105.37   10.46
   1  -1   9  228.27   15.66
   0   0   9   -2.69    4.43
  -1   1   9   -3.87    3.34
   1  -1  -9    0.07    4.55
   2  -2  -9  122.15    9.45
  -2   2   9  118.50    8.90
   3  -3  -9    4.04    5.59
   4  -4  -9   41.79    8.97
   4  -4  -9   18.28    6.41
   5  -5  -9   -1.75    6.45
   5  -5  -9    0.74    6.29
   6  -6  -9   -0.02    7.50
   6  -6  -9    7.59    7.99
   7  -7  -9   63.40   13.41
   8  -8  -9    3.46    9.58
   9  -9  -9   -6.34    9.51
  -8  10  -9    7.49   15.57
   8 -10   9   22.24   14.45
   7  -9   9   -6.29   11.32
  -7   9  -9   -6.35   11.58
   6  -8   9   13.84   10.55
  -6   8  -9   -3.30    8.24
   5  -7   9   10.71   10.64
  -5   7  -9   -3.28    7.72
   4  -6   9   16.30    9.28
   3  -5   9   33.49   10.02
   2  -4   9   -0.08    5.38
   1  -3   9   -1.88    5.57
   0  -2   9   24.14    6.80
  -1  -1   9   -2.22    4.45
  -2   0   9    3.28    4.81
   2   0  -9   -0.72    3.41
   2   0  -9    2.26    4.27
  -3   1   9   29.59    6.26
   3  -1  -9   40.14    7.35
   3  -1  -9   43.51    6.50
   4  -2  -9  200.53   14.46
   4  -2  -9  219.63   13.23
  -4   2   9  210.45   13.26
   5  -3  -9   46.33    9.48
   6  -4  -9   21.27    8.56
   7  -5  -9    9.69    8.23
   8  -6  -9    7.00    8.44
   9  -7  -9    2.53    8.26
  10  -8  -9    7.85   12.25
  -6  10  -9    0.35   13.45
   6 -10   9    7.73   12.37
   5  -9   9   16.19   10.73
  -5   9  -9   -2.16   11.22
   4  -8   9   11.16    9.75
   4  -8   9   20.94   10.45
   3  -7   9  143.15   18.31
   3  -7   9  135.33   17.27
   2  -6   9   -7.16    6.21
   2  -6   9   -5.04    7.56
   1  -5   9  259.51   19.70
   0  -4   9   -6.19    5.60
  -1  -3   9   22.21    7.04
   1   3  -9   20.40    5.20
  -2  -2   9  135.12   11.97
   2   2  -9  137.61   10.06
  -3  -1   9   27.34    7.14
   3   1  -9   31.99    6.83
   4   0  -9    1.80    5.22
  -4   0   9   -1.55    4.41
  -5   1   9    5.07    5.26
   5  -1  -9    0.04    5.36
   6  -2  -9   18.70    6.97
  -6   2   9   12.03    6.15
   7  -3  -9    6.88    6.42
   8  -4  -9   69.12   11.95
   9  -5  -9    1.09    8.37
  10  -6  -9    2.54    9.14
  11  -7  -9    3.12   10.26
  -5  11  -9   19.88   19.77
   5 -11   9  -11.30   12.36
   4 -10   9   21.50   13.09
   4 -10   9   17.83   14.14
   3  -9   9   -3.27    9.11
   3  -9   9    1.02    9.70
   2  -8   9    4.92    9.46
   2  -8   9  -10.21    8.85
   1  -7   9    1.07    7.81
   1  -7   9    2.30    8.04
   0  -6   9  154.25   13.06
  -1  -5   9   74.51   12.38
  -2  -4   9  149.19   13.30
   3   3  -9    4.09    4.57
  -3  -3   9    5.64    5.79
   4   2  -9  203.18   13.35
  -4  -2   9  200.74   15.28
  -5  -1   9   -5.86    4.25
   5   1  -9   -0.18    4.67
   6   0  -9   -6.98    5.26
  -6   0   9   -2.50    5.20
  -7   1   9   50.87    9.63
   7  -1  -9   80.12   10.85
   8  -2  -9   -5.13    6.08
   9  -3  -9    2.87    7.57
  10  -4  -9   -2.47    7.66
  11  -5  -9    7.30    9.16
  12  -6  -9   29.85   12.48
   3 -11   9    7.84   14.06
   3 -11   9   -3.72   11.91
   2 -10   9   29.43   12.15
   2 -10   9    6.42   12.05
   1  -9   9   -0.29   10.13
   1  -9   9   10.13   11.05
   0  -8   9   36.99   12.20
   0  -8   9   38.97   11.42
  -1  -7   9   -7.65    6.62
  -1  -7   9   -4.07    7.02
  -2  -6   9   -7.98    6.31
  -2  -6   9    1.24    7.87
  -3  -5   9   32.68    8.92
   4   4  -9   21.08    5.90
  -4  -4   9   34.21    9.71
   5   3  -9   36.22    7.56
  -5  -3   9   11.98    7.13
  -6  -2   9    6.56    6.80
   6   2  -9    6.98    6.13
  -7  -1   9   53.81   10.73
   7   1  -9   53.01    9.74
  -8   0   9   -4.59    5.92
   8   0  -9    2.81    6.32
   9  -1  -9    6.78    7.61
  -9   1   9   -8.90    6.17
  10  -2  -9   16.46    7.72
  11  -3  -9   -1.01    7.15
  12  -4  -9   16.45   10.81
  13  -5  -9   -0.66    9.24
   2 -12   9   11.11   12.95
   2 -12   9   16.66   14.36
   1 -11   9    4.60   11.67
   1 -11   9    4.25   10.28
   0 -10   9   -3.32    9.51
   0 -10   9    4.66    9.80
  -1  -9   9    3.09   10.36
  -2  -8   9    8.57    8.68
  -3  -7   9    4.63    6.83
  -4  -6   9  145.77   18.18
  -5  -5   9    4.06    7.52
  -6  -4   9   10.54    7.83
   6   4  -9    4.89    6.07
  -7  -3   9    4.88    7.47
   7   3  -9    3.80    5.66
  -8  -2   9   -6.61    6.48
   8   2  -9   -7.82    5.00
  -9  -1   9   -6.23    6.70
   9   1  -9    4.16    7.46
  10   0  -9    5.07    7.09
 -10   0   9   -9.14    6.80
 -11   1   9   29.16    9.92
  11  -1  -9   23.36    9.31
  12  -2  -9   26.78   10.95
  13  -3  -9   -8.17    8.13
  14  -4  -9   -5.15   11.45
   0 -12   9  -10.33   12.91
  -1 -11   9   -9.12   10.73
  -2 -10   9   -1.29    9.99
  -3  -9   9   -6.14    9.17
  -4  -8   9   -5.02    7.67
  -5  -7   9   19.89   10.77
  -6  -6   9   -0.81    7.46
  -7  -5   9   12.78    9.55
   8   4  -9   56.16    9.95
  -8  -4   9   75.11   13.36
   9   3  -9    5.41    6.85
  -9  -3   9   -5.17    6.16
  10   2  -9    7.22    8.54
 -11  -1   9   41.03   10.69
  11   1  -9   14.98    9.00
 -12   0   9   -4.84    9.00
  12   0  -9   -4.63    7.56
  13  -1  -9    4.15   10.06
  14  -2  -9   -1.20    9.40
  15  -3  -9    1.15   11.77
  -2 -12   9   -2.56   13.69
  -3 -11   9   -8.48   11.05
  -4 -10   9    1.76   11.01
  -5  -9   9   22.75   11.11
  -6  -8   9   -2.15    8.37
  -7  -7   9   58.06   12.90
  -8  -6   9    4.17    9.16
   9   5  -9    7.07    7.51
  -9  -5   9    1.11    7.85
  10   4  -9   -2.56    7.13
 -10  -4   9   -2.64    7.69
  11   3  -9    3.39    7.46
 -11  -3   9    3.97    9.66
 -12  -2   9   38.44   11.89
  12   2  -9   40.45   10.91
 -13  -1   9    7.64   10.50
  13   1  -9    6.71    9.55
 -14   0   9    0.25   10.07
  14   0  -9  -14.10    8.66
  15  -1  -9   -3.75   10.59
  -5 -11   9    7.48   10.79
  -6 -10   9   -5.88    8.81
  -7  -9   9  -14.65    8.15
  -8  -8   9    3.76   10.68
  -9  -7   9    0.99    8.75
 -10  -6   9   -0.38    8.06
  11   5  -9   -6.22    7.82
 -11  -5   9  -15.20    8.11
  12   4  -9   31.52   11.10
 -12  -4   9   17.92   10.12
  13   3  -9    9.34    9.82
 -13  -3   9    7.26   10.88
 -14  -2   9   26.97   13.26
  14   2  -9    4.97   10.28
  15   1  -9   -5.81    9.06
 -15  -1   9   -2.49   11.14
  -8 -10   9   11.05   13.96
  -9  -9   9   -1.75    9.97
 -10  -8   9    3.92   10.00
 -11  -7   9   18.24   11.21
 -12  -6   9   27.70   13.97
 -13  -5   9    5.94   11.95
 -14  -4   9   -5.58   10.31
  15   3  -9   -1.00   11.79
 -15  -3   9    5.72   11.50
 -14  -4 -10   26.34   13.87
 -13  -5 -10  -10.41   11.82
 -12  -6 -10    8.21   12.13
 -11  -7 -10   -7.20   11.86
 -10  -8 -10   -4.35   13.02
  -9  -9 -10   -5.47   11.60
 -14  -2 -10   14.00   14.89
 -13  -3 -10   26.73   13.23
 -13  -3 -10    2.85   12.26
 -12  -4 -10    8.90   11.89
 -11  -5 -10  -10.87    8.48
 -10  -6 -10   45.74   13.74
  -9  -7 -10    5.95   12.30
  -8  -8 -10   -2.40   13.24
  -7  -9 -10  -15.91    9.89
  -6 -10 -10  -11.36   12.61
  -5 -11 -10  -13.06   14.37
 -14   0 -10    0.11   14.76
 -13  -1 -10   -4.57   13.30
 -12  -2 -10    0.55   10.20
 -11  -3 -10   -0.69   10.41
 -11  -3 -10    4.56   10.75
 -10  -4 -10   -3.70    8.85
  -9  -5 -10   -4.51   10.20
  -8  -6 -10   37.87   12.19
  -7  -7 -10   -2.98    9.48
  -6  -8 -10   -4.60    9.63
  -5  -9 -10   13.84   11.03
  -4 -10 -10    3.03   13.23
  -3 -11 -10  -23.36   12.40
 -14   2 -10   -2.07   13.47
 -13   1 -10   12.11   15.40
 -12   0 -10   -6.34   10.27
 -11  -1 -10  247.20   21.38
 -10  -2 -10   25.94   11.85
  -9  -3 -10  167.06   16.71
  -9  -3 -10  156.84   15.59
  -8  -4 -10   19.32   10.67
  -7  -5 -10   19.31   10.22
  -6  -6 -10   13.01   10.92
  -5  -7 -10   -9.07    8.80
  -4  -8 -10   -9.61    9.57
  -3  -9 -10   30.18   12.30
  -2 -10 -10   -4.15   10.21
  -1 -11 -10   13.62   13.64
 -14   4 -10   -5.54   13.20
 -13   3 -10   -6.01   10.95
 -12   2 -10   -3.08   10.21
 -11   1 -10  269.35   23.78
 -10   0 -10    5.20   11.15
  -9  -1 -10   23.34   11.29
  -8  -2 -10   20.44    9.90
  -7  -3 -10  112.40   14.59
  -7  -3 -10   87.51   15.61
  -6  -4 -10   42.02   12.06
  -5  -5 -10   35.07   10.56
  -4  -6 -10   75.71   14.21
  -3  -7 -10   51.64   13.58
  -2  -8 -10   14.04   10.72
  -1  -9 -10   13.78   10.32
   0 -10 -10   -5.49   10.05
   1 -11 -10  -12.41    9.74
 -13   5 -10    2.47   14.52
 -12   4 -10   22.80   15.20
 -11   3 -10    0.07   11.03
 -10   2 -10   47.78   14.25
  -9   1 -10   31.24   12.28
  -8   0 -10   25.53   11.00
  -7  -1 -10  135.56   14.29
  -6  -2 -10   -4.76    6.95
  -5  -3 -10   76.58   14.14
  -4  -4 -10   79.59   13.50
  -3  -5 -10   11.22    7.62
  -2  -6 -10   -2.99    7.20
  -1  -7 -10  -11.38    6.99
   0  -8 -10   38.15   12.03
   1  -9 -10   41.92   12.92
   2 -10 -10   -8.70    9.69
   3 -11 -10   -1.88   11.24
   3 -11 -10    2.71    8.20
 -12   6 -10   18.51   14.05
 -11   5 -10  -13.24    8.42
 -10   4 -10   -9.58    9.79
  -9   3 -10  171.34   21.00
  -8   2 -10   -0.85    7.67
  -7   1 -10  137.82   16.51
  -6   0 -10   23.97    8.38
  -5  -1 -10   -6.21    5.86
  -4  -2 -10   19.76    7.91
  -3  -3 -10   -1.58    6.33
  -2  -4 -10  120.16   11.77
  -1  -5 -10  204.56   16.36
   0  -6 -10    2.33    6.74
   1  -7 -10   15.45    8.28
   2  -8 -10    5.07    9.18
   3  -9 -10  -16.88    8.00
   4 -10 -10   -5.05    9.83
   4 -10 -10    7.78    8.47
   5 -11 -10  -12.46   10.51
 -11   7 -10    0.64   11.34
 -10   6 -10   62.89   14.93
  -9   5 -10    0.88    8.53
  -8   4 -10   56.92   13.58
  -7   3 -10   73.75   12.70
  -6   2 -10    1.87    6.32
  -5   1 -10   -1.86    5.48
  -4   0 -10   22.04    7.31
  -3  -1 -10   87.43   10.79
  -2  -2 -10  123.87   10.04
  -2  -2 -10  116.52   11.63
  -1  -3 -10   -0.12    5.99
   0  -4 -10   46.14   10.28
   1  -5 -10  127.12   12.21
   2  -6 -10   14.34    8.65
   3  -7 -10   -6.09    8.21
   4  -8 -10   -1.72    9.11
   4  -8 -10    9.80    7.43
   5  -9 -10   13.54    9.25
   5  -9 -10    0.98   10.96
   6 -10 -10  -11.33   10.94
   6 -10 -10    1.34    9.71
 -10   8 -10   -9.57   12.13
  -9   7 -10    1.89    9.43
  -8   6 -10   44.97   12.32
  -7   5 -10   20.97    9.38
  -6   4 -10   29.61    9.53
  -5   3 -10   60.93   11.25
  -4   2 -10    9.99    6.13
  -3   1 -10   65.07    8.48
   1   1  10  102.07   11.77
   0  -2 -10  111.86   10.35
   0   2  10  108.87    9.55
   1  -3 -10   -1.07    5.51
   2  -4 -10   30.43    8.76
   3  -5 -10   48.64   10.55
   4  -6 -10    4.96    6.62
   4  -6 -10   -3.01    7.54
   5  -7 -10   61.27   12.05
   5  -7 -10  101.91   14.28
   6  -8 -10   -0.23    7.95
   7  -9 -10   10.14   10.55
  -9   9 -10   -2.94   12.04
  -8   8 -10   -1.04    9.82
  -7   7 -10    3.28    8.25
  -6   6 -10   -0.08    7.41
  -5   5 -10   35.56    8.65
   3  -3  10   -5.97    5.64
   2  -2  10  100.26   10.77
   1  -1  10  105.84   12.36
   0   0  10   17.33    6.58
  -1   1  10   60.23    8.72
   1  -1 -10   75.08   10.31
   2  -2 -10   31.06    7.56
   3  -3 -10   92.23   11.36
   4  -4 -10   13.35    6.47
   4  -4 -10   20.87    8.22
   5  -5 -10    0.02    6.96
   6  -6 -10   22.05    9.00
   7  -7 -10   -2.45    8.96
   8  -8 -10    2.81    9.73
   9  -9 -10    3.87   11.42
  -7   9 -10   -1.86   13.05
  -6   8 -10   -9.09    8.61
  -5   7 -10   -4.72    7.56
   4  -6  10   69.27   15.13
   3  -5  10   12.34    8.96
   2  -4  10  152.58   17.32
   1  -3  10    0.49    6.25
   0  -2  10  134.30   15.15
  -1  -1  10   58.21    9.84
   2   0 -10  183.55   12.36
   2   0 -10  164.48   12.48
  -2   0  10  168.83   13.01
  -3   1  10  485.49   25.92
   3  -1 -10  478.65   25.85
   3  -1 -10  492.88   24.92
   4  -2 -10   -0.60    5.12
   5  -3 -10  384.71   23.44
   6  -4 -10    0.81    6.48
   7  -5 -10   -4.74    6.81
   8  -6 -10    9.35    8.51
   9  -7 -10   -3.22    9.13
  10  -8 -10   -1.37   10.94
   6 -10  10    6.19   11.73
  -6  10 -10    6.65   14.71
  -5   9 -10   13.24   13.09
   5  -9  10   19.17   11.36
   4  -8  10  -14.18   10.27
   4  -8  10    6.57   10.28
   3  -7  10   60.44   14.59
   2  -6  10   -6.85    5.90
   1  -5  10  184.18   16.55
   0  -4  10   43.99   10.66
  -1  -3  10    2.21    6.24
   1   3 -10    1.46    4.21
   2   2 -10   22.59    6.18
  -2  -2  10   14.22    6.36
   3   1 -10  495.09   25.60
  -3  -1  10  479.53   27.28
  -4   0  10   62.96    9.77
   4   0 -10   52.53    8.94
  -5   1  10    6.61    5.68
   5  -1 -10   14.97    6.98
   6  -2 -10  -10.69    5.92
   7  -3 -10   -4.36    5.89
   8  -4 -10    1.15    7.72
   9  -5 -10   11.23    9.42
  10  -6 -10   -7.96    9.09
  11  -7 -10   24.89   10.89
   5 -11  10   -7.40   14.14
  -5  11 -10   -2.39   20.28
   4 -10  10  -12.03    9.95
   4 -10  10   -9.40   11.60
   3  -9  10   34.27   12.60
   3  -9  10   27.75   13.84
   2  -8  10   23.43   11.26
   2  -8  10   10.50   10.08
   1  -7  10   -2.29    8.85
   1  -7  10    4.14    8.36
   0  -6  10    1.11    7.05
  -1  -5  10  133.45   16.51
  -2  -4  10   31.51    9.18
   3   3 -10   75.57    9.56
  -3  -3  10   73.65   11.57
  -4  -2  10   11.91    6.66
   4   2 -10    1.60    5.48
   5   1 -10   16.96    7.19
  -5  -1  10   13.68    6.95
   6   0 -10   97.50   12.65
  -6   0  10   86.14   12.35
  -7   1  10   -2.68    5.78
   7  -1 -10   10.42    7.23
   8  -2 -10    6.16    7.79
   9  -3 -10   -5.02    6.48
  10  -4 -10   15.92   10.02
  11  -5 -10   -1.81    9.46
  12  -6 -10    0.23   11.20
   3 -11  10   -2.87   12.05
   3 -11  10   -0.60   14.20
   2 -10  10    0.97   12.60
   2 -10  10    6.17   11.09
   1  -9  10    1.35    9.81
   1  -9  10   -7.26   10.31
   0  -8  10   36.69   11.34
   0  -8  10   21.05   11.38
  -1  -7  10   13.70    9.42
  -2  -6  10    8.43    8.52
  -3  -5  10   40.76   10.07
  -4  -4  10   27.28    8.82
   5   3 -10  357.54   20.54
  -5  -3  10  380.02   24.15
   6   2 -10   -4.90    5.10
  -6  -2  10    1.62    7.02
   7   1 -10    7.70    6.94
  -7  -1  10    5.15    6.68
   8   0 -10   74.56   11.33
  -8   0  10   77.03   12.90
   9  -1 -10    2.41    7.20
  -9   1  10   -6.38    6.56
  10  -2 -10    9.79    8.92
  11  -3 -10    8.25    9.34
  12  -4 -10  -10.68    8.14
  13  -5 -10   44.25   14.25
   1 -11  10   -8.06   10.39
   0 -10  10   -4.05   10.25
  -1  -9  10   42.12   13.49
  -2  -8  10    0.18    8.17
  -3  -7  10  -11.49    6.07
  -4  -6  10    2.54    7.97
  -5  -5  10   11.54    9.08
   6   4 -10   -0.99    5.84
  -6  -4  10    0.75    7.39
  -7  -3  10   -3.94    6.43
   7   3 -10   -1.69    6.10
  -8  -2  10    9.21    8.18
   8   2 -10   -3.87    6.45
   9   1 -10   -1.28    7.62
  -9  -1  10   -3.95    7.97
  10   0 -10  114.13   15.11
 -10   0  10  111.18   15.53
  11  -1 -10   36.39   11.09
  12  -2 -10   -4.39    8.17
  13  -3 -10   -6.21    9.60
  14  -4 -10  -12.12    9.26
  -1 -11  10   -6.30   12.22
  -2 -10  10    4.26   11.47
  -3  -9  10  -17.41    9.49
  -4  -8  10   15.69   10.69
  -5  -7  10   68.37   15.10
  -6  -6  10   27.07   11.12
  -7  -5  10    6.39    8.19
  -8  -4  10   -9.91    6.56
   8   4 -10   -4.32    6.55
   9   3 -10    2.68    7.02
  -9  -3  10    1.30    7.03
  10   2 -10    7.45    8.67
 -10  -2  10   10.58    9.07
 -11  -1  10   38.16   11.62
  11   1 -10   42.13   12.41
  12   0 -10   -9.25    9.00
 -12   0  10    8.18    9.73
  13  -1 -10   12.58   10.21
  14  -2 -10  -15.94   10.16
  -3 -11  10  -11.69   11.21
  -4 -10  10  -17.00    8.70
  -5  -9  10   16.61   11.94
  -6  -8  10    3.66   10.68
  -7  -7  10    2.90    9.22
  -8  -6  10    7.75   10.13
  -9  -5  10    8.65   10.04
  10   4 -10   24.41    9.19
 -10  -4  10   22.67   10.81
  11   3 -10    5.41    7.85
 -11  -3  10   -3.50    8.36
  12   2 -10   -2.81    8.59
 -12  -2  10   -2.46    9.81
  13   1 -10    0.34    8.67
 -13  -1  10    1.95   10.87
  14   0 -10   -2.89   10.62
 -14   0  10    0.36   10.99
  -5 -11  10    6.38   12.87
  -6 -10  10    5.18   11.22
  -7  -9  10    0.68   11.57
  -8  -8  10   -0.50    9.67
  -9  -7  10  -11.37    8.23
 -10  -6  10   -7.97    8.23
  11   5 -10   -3.85    8.44
 -11  -5  10  -12.77    9.84
  12   4 -10    0.84    9.49
 -12  -4  10    3.41   10.66
  13   3 -10   -5.47    9.56
 -13  -3  10   -0.15   10.71
  14   2 -10   -1.14   10.02
 -14  -2  10   -9.81   10.77
 -15  -1  10   -6.18    9.89
  -9  -9  10    7.42   13.81
 -10  -8  10   -2.63   12.07
 -11  -7  10   -0.99   11.15
 -12  -6  10   12.82   11.31
 -13  -5  10   30.01   13.96
  14   4 -10    5.63   11.88
 -14  -4  10   -0.54   11.91
 -12  -6 -11    3.41   11.41
 -11  -7 -11  -29.26   10.92
 -10  -8 -11  -14.94   12.18
 -14  -2 -11   -6.79   14.75
 -13  -3 -11    5.14   11.23
 -12  -4 -11   -8.83    9.39
 -11  -5 -11   -4.51   12.03
 -10  -6 -11   -4.58   10.35
  -9  -7 -11    5.82   11.42
  -8  -8 -11    1.73   13.28
  -7  -9 -11  -10.49   13.47
  -6 -10 -11   -8.98   13.81
 -14   0 -11  -29.61   12.63
 -13  -1 -11   -2.12   13.92
 -12  -2 -11  -11.98   10.54
 -11  -3 -11   -6.40    9.79
 -10  -4 -11    8.86   12.20
  -9  -5 -11   -5.77   11.13
  -8  -6 -11   16.26   10.32
  -7  -7 -11    2.43   11.19
  -6  -8 -11  -10.40   11.74
  -5  -9 -11   -5.04   12.03
  -4 -10 -11  -12.02   11.48
 -14   2 -11   -7.67   14.09
 -13   1 -11   15.42   14.90
 -12   0 -11  -14.16   10.74
 -11  -1 -11   -2.75   12.07
 -10  -2 -11  183.42   21.95
  -9  -3 -11   43.07   13.42
  -8  -4 -11   34.12   13.28
  -7  -5 -11    6.65    9.73
  -6  -6 -11  -13.67    9.45
  -5  -7 -11   -4.65   10.33
  -4  -8 -11   -4.28    9.03
  -3  -9 -11   -7.74    9.84
  -2 -10 -11   -3.11   11.43
  -1 -11 -11   -3.27   14.61
 -13   3 -11  -10.79   11.70
 -12   2 -11    1.26   11.36
 -11   1 -11   -2.89   11.60
 -10   0 -11   -3.18   11.36
  -9  -1 -11   -9.90    8.72
  -8  -2 -11  146.06   14.81
  -7  -3 -11    7.40   10.94
  -6  -4 -11   14.59    9.49
  -5  -5 -11    9.05    8.57
  -4  -6 -11   -2.51    8.57
  -3  -7 -11   10.25   11.38
  -2  -8 -11   28.23   12.75
  -1  -9 -11   -8.89    9.45
   0 -10 -11    2.95   11.01
   1 -11 -11  -12.43   10.81
 -12   4 -11    5.36   11.85
 -11   3 -11   -7.69   10.99
 -10   2 -11  167.71   22.08
  -9   1 -11    1.91    8.91
  -8   0 -11    3.74    9.80
  -7  -1 -11  101.88   15.96
  -6  -2 -11    2.10    8.32
  -5  -3 -11   -7.35    8.60
  -4  -4 -11    8.67    9.65
  -3  -5 -11   40.65   11.52
  -2  -6 -11  148.79   19.23
  -1  -7 -11   -4.93    7.95
   0  -8 -11   38.51   13.45
   1  -9 -11  -11.26    8.32
   2 -10 -11   10.31   11.92
 -12   6 -11    3.43   13.40
 -11   5 -11   12.90   12.66
 -10   4 -11    5.89    9.84
  -9   3 -11   32.96   11.02
  -8   2 -11  164.12   19.53
  -7   1 -11   78.16   13.85
  -6   0 -11   -3.50    6.79
  -5  -1 -11    0.89    7.36
  -4  -2 -11   22.01   10.84
  -3  -3 -11   17.03    9.60
  -2  -4 -11   -2.70    7.50
  -1  -5 -11    0.66    7.38
   0  -6 -11   -6.34    6.15
   1  -7 -11    7.76    8.15
   2  -8 -11   16.86   10.72
   3  -9 -11   -8.05    8.41
   4 -10 -11    9.44    9.05
   4 -10 -11   -7.03   11.01
 -11   7 -11  -15.62   11.81
 -10   6 -11  -11.24   10.35
  -9   5 -11   -3.11    7.65
  -8   4 -11   49.03   12.39
  -7   3 -11   10.38    7.62
  -6   2 -11   -3.79    5.83
  -5   1 -11   -1.09    6.26
  -4   0 -11   -1.34    5.55
  -3  -1 -11   21.84    7.14
  -2  -2 -11   11.06    8.40
  -1  -3 -11  129.14   12.40
   0  -4 -11  355.95   22.62
   1  -5 -11   -4.02    7.55
   2  -6 -11   35.62   10.74
   3  -7 -11   -2.28    8.53
   4  -8 -11    4.20    7.67
   4  -8 -11    3.84    9.50
   5  -9 -11    0.65   10.03
   5  -9 -11   -0.24    8.69
   6 -10 -11   -2.38    9.78
 -10   8 -11   -3.45   11.35
  -9   7 -11   14.31   12.25
  -8   6 -11   20.62    9.65
  -7   5 -11   -0.69    7.00
  -6   4 -11   17.68    8.97
  -5   3 -11   -5.93    5.35
  -4   2 -11    7.18    5.18
  -3   1 -11   24.08    6.48
  -1  -1 -11  172.46   14.51
   0  -2 -11  138.99   12.43
   1  -3 -11   53.60   10.12
   2  -4 -11   -3.61    6.88
   3  -5 -11  -11.94    6.09
   4  -6 -11    0.30    7.28
   4  -6 -11   -3.35    5.84
   5  -7 -11    4.22    6.81
   6  -8 -11   -0.43    8.39
   7  -9 -11   21.25   11.84
  -8   8 -11   -5.09    9.01
  -7   7 -11    8.44    9.01
  -6   6 -11   -7.12    5.92
  -5   5 -11    0.05    5.67
   3  -3  11    6.20    8.42
   2  -2  11   10.79    6.91
   1  -1  11  154.21   13.50
   0   0  11    1.64    5.37
  -1   1  11    0.41    5.02
   1  -1 -11   11.40    6.90
   2  -2 -11   83.76   11.50
   3  -3 -11   32.00    8.76
   4  -4 -11   -0.42    6.71
   5  -5 -11    4.17    7.39
   6  -6 -11   13.94    8.38
   7  -7 -11    2.66    9.49
   8  -8 -11    4.82    9.76
  -7   9 -11    8.81   14.02
  -6   8 -11  -12.01    8.10
  -5   7 -11    2.92    7.27
   4  -6  11    0.02    9.82
   3  -5  11   30.37   10.42
   2  -4  11   -1.83    7.98
   1  -3  11  155.76   17.29
   0  -2  11  121.80   12.45
   1   1 -11    9.21    5.48
  -1  -1  11    2.21    6.21
   2   0 -11   -3.16    5.15
   2   0 -11   -2.63    3.95
  -2   0  11   -8.61    4.42
  -3   1  11   22.50    6.82
   3  -1 -11   30.04    8.13
   4  -2 -11   56.02   10.62
   5  -3 -11   58.72   11.26
   6  -4 -11   25.98    8.92
   7  -5 -11   70.72   13.83
   8  -6 -11   -5.14    8.69
   9  -7 -11    2.78   10.92
  -6  10 -11    8.30   13.22
  -5   9 -11  -12.95    9.46
   4  -8  11   -2.73   10.36
   3  -7  11   19.51   11.58
   2  -6  11  143.38   19.79
   1  -5  11   -0.19    7.69
   0  -4  11  386.51   25.75
  -1  -3  11   30.47    9.49
   2   2 -11  105.94   11.58
  -2  -2  11   84.93   12.81
   3   1 -11   39.55    8.48
  -3  -1  11   36.49    8.76
   4   0 -11   -6.11    4.43
  -4   0  11   -2.45    5.17
   5  -1 -11   75.38   12.40
  -5   1  11   48.30    9.40
   6  -2 -11    1.76    6.97
   7  -3 -11   27.22   10.50
   8  -4 -11    1.81    8.04
   9  -5 -11    4.68    8.03
  10  -6 -11   28.72   12.32
  11  -7 -11    6.65   11.38
   3  -9  11    5.63   12.96
   2  -8  11   11.79   10.22
   1  -7  11    7.84    9.01
   0  -6  11   -3.74    8.73
  -1  -5  11   -1.99    7.83
  -2  -4  11    4.83    6.91
   3   3 -11   37.50    7.82
  -3  -3  11   31.04    9.48
   4   2 -11   61.41   10.11
  -4  -2  11   43.48   10.29
   5   1 -11   62.96   10.39
  -5  -1  11   61.42   11.08
  -6   0  11   -4.08    6.70
   6   0 -11   -4.18    6.73
   7  -1 -11   14.40    7.92
   8  -2 -11  102.95   14.45
   9  -3 -11   -8.95    6.19
  10  -4 -11    1.65    9.37
  11  -5 -11  -13.95    9.38
  12  -6 -11   -3.77   11.32
   2 -10  11    6.13   11.44
   2 -10  11    8.35   14.13
   1  -9  11    8.64   11.37
   0  -8  11   23.09   12.10
  -1  -7  11   -9.03    7.96
  -2  -6  11   25.68   10.47
  -3  -5  11    5.69    7.52
  -4  -4  11    4.63    7.99
   5   3 -11   47.08    9.03
  -5  -3  11   37.76   10.58
   6   2 -11   -3.63    5.49
  -6  -2  11   -3.33    6.55
  -7  -1  11   16.69    8.33
   7   1 -11   10.98    7.98
   8   0 -11    7.54    6.86
  -8   0  11  -12.35    6.67
   9  -1 -11    3.63    7.47
  10  -2 -11   14.96   10.19
  11  -3 -11    0.70    9.72
  12  -4 -11   -5.57    9.94
   1 -11  11    4.15   12.95
   0 -10  11   -7.28   12.24
  -1  -9  11   13.62   11.66
  -2  -8  11    8.92    9.94
  -3  -7  11   -5.73    8.79
  -4  -6  11    4.15    8.60
  -5  -5  11    2.23    8.19
  -6  -4  11   19.05   10.09
   7   3 -11   27.24    8.37
  -7  -3  11    9.90    8.97
  -8  -2  11   83.41   15.00
   8   2 -11  105.58   14.13
   9   1 -11    9.84    9.03
  -9  -1  11    2.28    8.67
  10   0 -11   -0.05    8.70
 -10   0  11   -4.12    9.15
  11  -1 -11    2.93    8.96
  12  -2 -11   -6.16    9.46
  13  -3 -11   18.99   12.62
  -1 -11  11    4.34   14.52
  -2 -10  11   -4.21   10.55
  -3  -9  11   10.19   11.19
  -4  -8  11   -7.32   10.58
  -5  -7  11    3.87    9.09
  -6  -6  11   23.59   10.88
  -7  -5  11   63.16   14.78
   8   4 -11   19.57    8.86
  -8  -4  11    6.46    9.09
   9   3 -11   -7.52    7.53
  -9  -3  11   -0.42    8.66
 -10  -2  11    8.09    9.90
  10   2 -11   -0.74    8.40
  11   1 -11   22.15   10.63
 -11  -1  11   15.18   10.65
  12   0 -11   -4.55    8.60
  13  -1 -11    7.10   11.47
  14  -2 -11    4.78   11.07
  -4 -10  11   -7.36   11.00
  -5  -9  11   -6.67   11.11
  -6  -8  11    3.03    9.39
  -7  -7  11   13.93   10.78
  -8  -6  11   -3.90    8.70
  -9  -5  11   -4.85    9.49
 -10  -4  11    1.02    8.98
  10   4 -11   -9.28    6.65
  11   3 -11   13.30    9.42
 -11  -3  11    2.10    9.70
  12   2 -11   13.73    9.06
 -12  -2  11   -0.84   10.62
  13   1 -11   -5.92    9.97
 -13  -1  11  -11.48    9.44
  14   0 -11   -3.42    9.72
  -6 -10  11    8.00   11.42
  -7  -9  11  -11.25    9.67
  -8  -8  11    3.72   10.60
  -9  -7  11   -1.35    9.69
 -10  -6  11   -3.28   11.23
 -11  -5  11   -5.11   11.11
 -12  -4  11   12.17   13.02
  12   4 -11  -10.49    9.53
  13   3 -11   -2.92   10.09
 -13  -3  11   11.13   12.09
  14   2 -11   -7.05   10.83
 -14  -2  11  -16.21   10.68
 -10  -8  11   -6.57   13.44
 -11  -7  11  -12.59   10.42
 -12  -6  11   -7.44   11.02
 -13  -3 -12   20.95   13.70
 -12  -4 -12   -6.40   13.10
 -11  -5 -12   34.91   16.12
 -10  -6 -12  -10.24   12.47
  -9  -7 -12    0.43   12.35
  -8  -8 -12   11.44   14.71
  -7  -9 -12   -3.06   12.55
 -13  -1 -12   35.61   16.34
 -11  -3 -12    7.63   11.78
 -10  -4 -12    7.60   13.34
  -9  -5 -12   -4.38   10.78
  -8  -6 -12    6.17   12.33
  -7  -7 -12   18.86   14.29
  -6  -8 -12  -15.35   11.94
  -5  -9 -12    8.91   13.67
  -4 -10 -12   -1.72   15.64
 -13   1 -12   10.62   13.85
 -12   0 -12  -25.62   10.52
 -11  -1 -12  -15.92   10.29
  -9  -3 -12   30.49   12.82
  -8  -4 -12   14.89   11.97
  -7  -5 -12   14.55   11.81
  -6  -6 -12   -3.50   11.56
  -5  -7 -12    1.17   10.87
  -4  -8 -12  -10.02   11.48
  -3  -9 -12   -8.44   13.13
  -2 -10 -12   -5.95   14.02
 -13   3 -12   25.51   16.14
 -12   2 -12  -10.52   12.15
 -11   1 -12  -11.94    9.41
 -10   0 -12    9.75   12.00
  -9  -1 -12    5.90   10.15
  -7  -3 -12    1.90   11.72
  -6  -4 -12   80.48   16.40
  -5  -5 -12   -5.87    8.70
  -4  -6 -12   10.64   11.71
  -3  -7 -12   20.55   13.16
  -2  -8 -12   17.87   11.35
  -1  -9 -12   29.62   13.70
   0 -10 -12   -4.49   13.10
 -12   4 -12   -9.14   13.98
 -11   3 -12   15.90   11.69
 -10   2 -12   16.99   12.32
  -9   1 -12    2.69    9.80
  -8   0 -12   -2.52    9.45
  -7  -1 -12  174.91   20.20
  -5  -3 -12   21.45   11.15
  -4  -4 -12   42.14   12.28
  -3  -5 -12   76.34   14.34
  -2  -6 -12   -2.41    9.71
  -1  -7 -12   -5.77    9.51
   0  -8 -12   15.37   11.79
   1  -9 -12   -5.08   10.71
   2 -10 -12   -7.63   11.12
 -11   5 -12   22.06   11.49
 -10   4 -12   12.29   10.96
  -9   3 -12   19.85    9.56
  -8   2 -12   12.20    9.88
  -7   1 -12  138.47   16.80
  -6   0 -12  165.17   14.59
  -5  -1 -12   44.04   10.55
  -4  -2 -12    7.13    9.40
  -3  -3 -12    1.50    9.64
  -2  -4 -12   51.16   12.78
  -1  -5 -12   -0.76    8.49
   0  -6 -12  -13.16    7.80
   1  -7 -12   -3.14    8.42
   2  -8 -12    9.12   10.92
   3  -9 -12    2.79   10.71
   4 -10 -12   15.62    9.58
   4 -10 -12   -8.07   11.60
 -10   6 -12    1.82   12.02
  -9   5 -12    5.80    9.56
  -8   4 -12   14.46    8.34
  -7   3 -12   -9.96    5.49
  -6   2 -12    5.29    6.64
  -5   1 -12   44.10    9.57
  -4   0 -12    3.71    6.32
  -3  -1 -12  121.31   10.53
  -2  -2 -12   20.29    9.78
  -1  -3 -12   14.40    8.65
   0  -4 -12   75.00   13.10
   1  -5 -12   -6.24    8.16
   2  -6 -12    5.71    9.05
   3  -7 -12   -1.20    9.90
   4  -8 -12   -8.34    9.31
   4  -8 -12    4.46    7.31
   5  -9 -12    6.19    9.83
  -9   7 -12   -1.09   10.69
  -8   6 -12   -6.94    7.57
  -7   5 -12    1.06    7.17
  -6   4 -12   61.21   10.88
  -5   3 -12    9.79    6.78
  -4   2 -12   10.34    6.40
  -3   1 -12  102.67    9.29
  -2   0 -12   27.18    6.28
  -1  -1 -12  102.29   15.87
   0  -2 -12   23.42    9.42
   1  -3 -12  182.24   14.74
   2  -4 -12   11.38    8.32
   3  -5 -12  -10.29    6.43
   4  -6 -12   -1.25    6.95
   5  -7 -12    2.59    8.41
   6  -8 -12   -5.12    7.90
   7  -9 -12   -5.66   10.50
  -8   8 -12    3.57    9.70
  -7   7 -12    3.84    8.99
  -6   6 -12   -6.46    7.31
  -5   5 -12   -1.24    6.58
  -4   4 -12   20.91    6.63
   3  -3  12   -0.54    7.51
   2  -2  12    6.03    8.77
   1  -1  12  104.06   14.42
   0   0  12   31.21    8.41
   1  -1 -12  339.33   21.35
   2  -2 -12   80.90   12.06
   3  -3 -12   62.32   11.55
   4  -4 -12   -3.18    5.64
   5  -5 -12   -6.53    5.38
   6  -6 -12   13.79    8.19
   7  -7 -12   -3.77    9.02
   8  -8 -12  -13.14   10.42
  -7   9 -12    6.76   11.26
  -6   8 -12    1.01   10.12
  -5   7 -12   -8.36    7.57
   4  -6  12   21.37   11.25
   3  -5  12   79.24   15.40
   2  -4  12   30.22   10.57
   1  -3  12    7.46    7.03
   0   2 -12   31.50    7.65
   0  -2  12   21.08    7.85
   1   1 -12  323.22   19.54
  -1  -1  12  315.08   21.24
   2   0 -12  113.57   10.84
  -2   0  12  120.24   11.72
   3  -1 -12  257.21   18.04
   4  -2 -12    2.31    6.23
   5  -3 -12    9.27    7.73
   6  -4 -12   -7.38    5.89
   7  -5 -12   11.40   10.24
   8  -6 -12   14.73   11.16
   9  -7 -12    3.45   11.15
  -5   9 -12   -2.83   11.95
   4  -8  12   -2.97   10.43
   3  -7  12    1.45   11.59
   2  -6  12    2.28    8.56
   1  -5  12    1.01    7.33
   0  -4  12   83.41   15.01
  -1  -3  12  162.18   15.20
  -2  -2  12   48.68   11.18
   2   2 -12   56.95    9.47
  -3  -1  12  264.38   18.80
   3   1 -12  260.48   17.62
   4   0 -12   -4.70    5.19
  -4   0  12    4.00    6.62
   5  -1 -12   91.98   13.96
   6  -2 -12   -6.62    6.28
   7  -3 -12   -8.09    8.11
   8  -4 -12   25.72   11.34
   9  -5 -12   13.02   10.70
  10  -6 -12    0.33   10.77
   3  -9  12  -16.01   12.36
   2  -8  12    8.89   12.46
   1  -7  12    4.12   11.26
   0  -6  12   -3.45    9.79
  -1  -5  12   -0.14    8.59
  -2  -4  12    4.83    8.34
  -3  -3  12   80.01   12.88
  -4  -2  12   -0.14    7.26
   4   2 -12    7.75    7.30
  -5  -1  12   64.87   12.27
   5   1 -12   89.51   12.66
  -6   0  12   59.25   11.47
   6   0 -12   95.65   13.74
   7  -1 -12   -5.82    7.30
   8  -2 -12   59.94   12.53
   9  -3 -12    0.19    8.76
  10  -4 -12    1.66    8.73
  11  -5 -12   -7.24    9.26
   2 -10  12   -1.72   14.15
   1  -9  12    7.53   11.96
   0  -8  12   16.84   11.53
  -1  -7  12    2.63    9.72
  -2  -6  12    8.59    8.51
  -3  -5  12   -2.16    8.61
  -4  -4  12   -5.60    8.30
   5   3 -12   -5.40    6.12
  -5  -3  12   -7.43    7.53
   6   2 -12   -3.04    6.46
  -6  -2  12   -5.00    6.72
  -7  -1  12  -10.21    6.73
   7   1 -12   -9.99    6.97
   8   0 -12   -0.70    6.89
   9  -1 -12   89.07   14.74
  10  -2 -12   -2.14    8.13
  11  -3 -12   -8.64   10.14
  12  -4 -12   -8.54    9.12
   0 -10  12   -8.93   13.67
  -1  -9  12   -3.63   11.96
  -2  -8  12   24.94   11.79
  -3  -7  12    5.85    9.61
  -4  -6  12   -4.18    8.17
  -5  -5  12   -3.71    7.90
  -6  -4  12   -6.86    8.25
  -7  -3  12    3.39    9.40
   7   3 -12    3.77    7.95
   8   2 -12   49.71   11.98
  -8  -2  12   34.26   10.83
   9   1 -12  102.42   15.38
  -9  -1  12   49.78   12.81
  10   0 -12   31.88   11.83
  11  -1 -12   -4.18    9.95
  12  -2 -12   -7.21   10.62
  13  -3 -12  -14.02   11.40
  -2 -10  12    5.39   13.83
  -3  -9  12   -2.76   11.58
  -4  -8  12   -4.49    8.63
  -5  -7  12   -0.64    8.54
  -6  -6  12    1.48    9.35
  -7  -5  12    6.99    9.67
  -8  -4  12   20.17   11.23
   9   3 -12    0.36    8.26
  -9  -3  12   -3.49    9.51
  10   2 -12   -1.81    7.27
 -10  -2  12   -3.10    8.80
 -11  -1  12   -3.74    9.97
  11   1 -12    8.36   10.26
  12   0 -12   -4.51    8.72
  13  -1 -12   -4.13   11.76
  -4 -10  12    5.95   11.84
  -5  -9  12   -3.51   10.56
  -6  -8  12    1.86    9.40
  -7  -7  12   -6.87    9.51
  -8  -6  12   -4.32   10.36
  -9  -5  12   -1.71    8.75
 -10  -4  12    2.16   11.36
 -11  -3  12    2.73   10.86
  11   3 -12    8.74   10.34
  12   2 -12   -7.53    9.82
 -12  -2  12   -2.96    9.31
  13   1 -12   15.95   12.49
  -7  -9  12    9.95   14.21
  -8  -8  12  -12.15   11.97
  -9  -7  12   -3.58   10.01
 -10  -6  12   -5.29   12.63
 -11  -5  12   -0.66   11.76
  12   4 -12    8.14   10.69
 -12  -4  12    2.20   11.90
 -13  -3  12  -10.67   12.70
  13   3 -12    3.30   11.65
 -10  -6 -13    1.08   14.21
  -9  -7 -13    7.30   14.82
 -12  -2 -13   46.17   17.55
 -11  -3 -13    7.89   13.51
 -10  -4 -13   -3.01   11.54
  -9  -5 -13    1.11   12.62
  -8  -6 -13    3.73   13.33
  -7  -7 -13    7.38   13.82
  -6  -8 -13  -10.98   13.21
  -5  -9 -13  -15.69   13.51
 -12   0 -13  -18.82   11.70
 -11  -1 -13   -6.84   12.64
  -9  -3 -13    3.68   12.13
  -8  -4 -13   20.82   12.67
  -7  -5 -13   16.96   12.55
  -6  -6 -13  -16.40   10.69
  -5  -7 -13    6.72   12.99
  -4  -8 -13  -16.66   11.89
  -3  -9 -13  -13.45   12.99
 -12   2 -13   -7.10   11.47
 -11   1 -13   -1.80   10.83
 -10   0 -13   -4.02   10.74
  -9  -1 -13   10.10   11.19
  -7  -3 -13    9.15   12.39
  -6  -4 -13  -13.91   10.17
  -5  -5 -13    3.13   11.28
  -4  -6 -13   -8.21   10.14
  -3  -7 -13   15.72   13.37
  -2  -8 -13  -21.10   10.36
  -1  -9 -13  -10.09   11.83
 -11   3 -13   -4.10   10.66
 -10   2 -13   -2.04   10.29
  -9   1 -13  -12.48    7.61
  -8   0 -13   -9.37    8.09
  -7  -1 -13   74.77   14.25
  -6  -2 -13   42.25   14.74
  -5  -3 -13    1.20    9.96
  -4  -4 -13   32.14   13.44
  -3  -5 -13    6.38   10.06
  -2  -6 -13   -1.13   11.01
  -1  -7 -13    3.53   10.65
   0  -8 -13   -1.72   10.81
   1  -9 -13   -8.81   12.23
 -10   4 -13    5.76   11.04
  -9   3 -13    6.92    9.94
  -8   2 -13    8.04    8.95
  -7   1 -13   73.41   12.80
  -6   0 -13    2.66    7.13
  -4  -2 -13    2.63   11.15
  -3  -3 -13   -0.40    9.61
  -2  -4 -13  139.56   18.43
  -1  -5 -13    3.34    9.74
   0  -6 -13   -7.50    9.12
   1  -7 -13   23.41   12.33
   2  -8 -13   -8.34    9.65
   3  -9 -13   -2.70    8.78
   3  -9 -13    4.42   11.74
 -10   6 -13   14.37   12.51
  -9   5 -13    3.92    7.97
  -8   4 -13   12.98    9.30
  -7   3 -13   10.40    8.58
  -6   2 -13   10.47    7.25
  -5   1 -13   18.54    7.15
  -4   0 -13   -3.05    5.43
  -2  -2 -13   90.12   16.56
  -1  -3 -13    7.24    8.99
   0  -4 -13   31.46   10.89
   1  -5 -13   -2.83    7.92
   2  -6 -13   -2.63    8.85
   3  -7 -13   15.01   10.44
   4  -8 -13   -3.93    6.80
   5  -9 -13   11.28   11.02
  -8   6 -13    7.82    9.56
  -7   5 -13   16.80    9.25
  -6   4 -13   -7.50    5.96
  -5   3 -13   -7.24    4.55
  -4   2 -13    0.01    5.32
  -3   1 -13   -0.41    4.68
  -2   0 -13   -2.40    3.94
  -1  -1 -13   -8.08    9.43
   0  -2 -13  374.84   24.49
   1  -3 -13   56.34   12.38
   2  -4 -13   11.44    9.35
   4  -6 -13   22.16    9.32
   5  -7 -13    2.45    8.27
   6  -8 -13    3.54   10.26
  -7   7 -13    9.61   10.86
  -6   6 -13   -4.98    6.41
  -5   5 -13   17.58    7.97
  -4   4 -13   11.18    6.59
   3  -3  13   -4.62    7.61
   2  -2  13   71.72   14.45
   1  -1  13   -7.68    6.94
   0   0  13   -3.87    7.04
   1  -1 -13   19.18    9.11
   3  -3 -13   -0.85    7.25
   4  -4 -13    8.62    6.91
   5  -5 -13   26.45   10.27
   6  -6 -13    7.35    9.48
   7  -7 -13   -3.65   10.94
  -6   8 -13   13.07    9.56
  -5   7 -13   -8.89    6.06
   3  -5  13   -1.41   10.32
   2  -4  13  100.23   16.91
   1  -3  13   -1.65    7.02
   0  -2  13  353.79   24.01
  -1  -1  13   11.75    7.51
   1   1 -13    7.36    7.15
  -2   0  13    4.51    7.32
   2   0 -13    5.46    6.37
   3  -1 -13    5.16    6.59
   4  -2 -13    5.11    8.15
   5  -3 -13   -3.88    6.99
   6  -4 -13   41.65   11.18
   7  -5 -13    5.70    9.68
   8  -6 -13   -0.97    9.72
  -5   9 -13    0.31   11.46
   3  -7  13   -2.09   12.83
   2  -6  13  -14.05    9.38
   1  -5  13   -0.59    7.86
   0  -4  13   17.64   10.18
  -1  -3  13   71.82   13.97
  -2  -2  13    6.87    8.83
   2   2 -13   20.40    8.37
  -3  -1  13    3.76    7.24
   3   1 -13   -2.60    6.85
   4   0 -13   -8.08    6.70
   5  -1 -13    4.26    6.68
   6  -2 -13   24.90    9.48
   7  -3 -13    3.43    9.43
   8  -4 -13   10.33   10.49
   9  -5 -13    8.00   10.42
  10  -6 -13   -7.61   11.32
   3  -9  13   -5.19   14.02
   2  -8  13    2.76   12.95
   1  -7  13    8.52   10.48
   0  -6  13    4.09   10.36
  -1  -5  13    1.52    9.35
  -2  -4  13   29.27   10.38
  -3  -3  13    6.80    7.33
   4   2 -13    5.55    7.44
  -4  -2  13    1.23    8.02
  -5  -1  13    0.21    8.01
   5   1 -13   17.59    9.28
   6   0 -13    0.87    6.90
   7  -1 -13    9.26    9.47
   8  -2 -13    8.00    8.33
   9  -3 -13    0.59    8.41
  10  -4 -13    5.14   11.37
   1  -9  13    3.29   13.58
   0  -8  13    4.65   10.38
  -1  -7  13   15.18   11.06
  -2  -6  13   -4.23    8.21
  -3  -5  13   -9.67    8.71
  -4  -4  13   18.53    9.85
  -5  -3  13   -6.45    8.15
   6   2 -13   28.00    9.38
  -6  -2  13   15.74    9.68
   7   1 -13   16.99    8.90
  -7  -1  13    0.57    8.74
   8   0 -13  -14.96    7.26
   9  -1 -13   10.04    9.37
  10  -2 -13   20.18   11.69
  11  -3 -13   -2.83   10.74
  -1  -9  13    8.70   15.01
  -2  -8  13  -10.08   11.06
  -3  -7  13   -9.97   10.88
  -4  -6  13   -3.74   10.18
  -5  -5  13    1.98    8.25
  -6  -4  13    4.67   10.36
   7   3 -13    4.88    8.93
  -7  -3  13    8.66   10.09
  -8  -2  13  -10.30    9.33
   8   2 -13    8.56    9.69
   9   1 -13    8.18   10.01
  -9  -1  13   -9.40    8.43
  10   0 -13    2.83   10.44
  11  -1 -13    3.73   11.87
  12  -2 -13    3.18   10.10
  -3  -9  13    1.26   12.90
  -4  -8  13   -6.73   11.75
  -5  -7  13   -2.70   11.13
  -6  -6  13  -10.88    8.85
  -7  -5  13   11.79   12.16
  -8  -4  13   20.59   12.82
  -9  -3  13   -8.47   10.13
   9   3 -13  -10.66    8.14
  10   2 -13    3.91    9.49
 -10  -2  13    8.81   10.58
  11   1 -13   -7.38    9.46
  12   0 -13   -5.97   10.19
  -5  -9  13   -9.64   13.20
  -6  -8  13  -11.80   11.85
  -7  -7  13   10.66   11.14
  -8  -6  13   -1.45   12.34
  -9  -5  13   -3.43   11.80
 -10  -4  13  -12.54   10.80
  11   3 -13   11.61   10.48
 -11  -3  13  -10.55   11.37
 -12  -2  13    6.63   11.97
  12   2 -13   -7.73   10.27
  -9  -7  13   23.18   14.35
 -10  -6  13   -3.83   11.75
 -11  -5  13  -18.50   11.56
 -10  -4 -14   66.44   17.74
  -9  -5 -14   -1.00   14.45
  -8  -6 -14   20.26   15.98
  -7  -7 -14  -12.27   14.28
 -10  -2 -14    2.32   13.04
  -9  -3 -14   14.30   13.82
  -8  -4 -14    7.78   14.09
  -7  -5 -14   -7.30   11.15
  -6  -6 -14   -3.96   13.04
  -5  -7 -14    6.41   14.95
  -4  -8 -14  -12.34   14.59
 -11   1 -14   -5.34   11.21
 -10   0 -14    6.55   11.50
  -8  -2 -14    5.45   14.01
  -7  -3 -14    3.22   13.22
  -6  -4 -14    8.75   13.01
  -5  -5 -14  -12.77   11.67
  -4  -6 -14    1.79   12.91
  -3  -7 -14    6.88   13.86
  -2  -8 -14   -0.86   12.64
  -1  -9 -14  -19.29   11.81
 -10   2 -14   -3.99   10.15
  -9   1 -14    3.16    8.44
  -8   0 -14   59.42   13.70
  -6  -2 -14    1.95   13.95
  -5  -3 -14   -3.18   13.18
  -4  -4 -14    5.01   11.93
  -3  -5 -14   26.55   12.88
  -2  -6 -14   33.86   14.32
  -1  -7 -14    8.43   11.96
   0  -8 -14   13.65   13.73
   1  -9 -14   -5.82   12.79
 -10   4 -14   28.15   12.78
  -9   3 -14   -3.00    7.49
  -8   2 -14    3.97    8.39
  -7   1 -14   23.58   10.00
  -6   0 -14  105.34   14.37
  -4  -2 -14   23.34   13.22
  -3  -3 -14  -12.49   10.04
  -2  -4 -14  152.06   21.00
  -1  -5 -14   -5.15    9.95
   0  -6 -14  -10.18   10.59
   1  -7 -14    6.70   11.18
   2  -8 -14   -6.64   11.94
  -9   5 -14   14.74    9.45
  -8   4 -14    7.20    7.85
  -7   3 -14    3.34    7.78
  -6   2 -14   -2.94    5.48
  -5   1 -14   60.73   10.36
  -3  -1 -14  -12.32   12.60
  -2  -2 -14   -5.44   11.07
  -1  -3 -14   58.63   14.30
   0  -4 -14   -4.33    8.64
   1  -5 -14   -8.40    8.04
   3  -7 -14   -4.83    7.54
   4  -8 -14    1.68    9.17
  -8   6 -14   15.91    8.77
  -7   5 -14    0.95    7.08
  -6   4 -14    2.50    6.74
  -5   3 -14    2.51    6.12
  -4   2 -14    3.16    5.74
  -3   1 -14   -2.37    4.90
  -1  -1 -14   -3.38   11.46
   0  -2 -14   76.06   14.36
   1  -3 -14   -5.76    8.82
   3  -5 -14   -1.79    7.24
   4  -6 -14    6.11    8.04
   5  -7 -14    1.80    9.58
  -7   7 -14   -2.10    7.89
  -6   6 -14    7.56    8.28
  -5   5 -14   -5.00    5.85
  -4   4 -14   -0.93    5.58
   2  -2  14    1.49    8.99
   1  -1  14   -5.41    8.43
   0   0 -14   46.55   14.82
   2  -2 -14   10.84    7.13
   3  -3 -14    0.13    6.22
   4  -4 -14    6.38    7.77
   5  -5 -14   -4.36    8.10
   6  -6 -14   -3.16    8.25
   7  -7 -14   -6.91    9.30
  -5   7 -14   -6.27    6.68
  -4   6 -14   11.70    7.27
   3  -5  14   -9.12   10.31
   2  -4  14  128.97   18.59
   1  -3  14   21.25   10.22
   0  -2  14   61.95   12.93
  -1  -1  14  223.58   18.29
   1   1 -14  242.52   17.61
   2   0 -14   -1.69    7.37
   3  -1 -14   39.39   10.83
   4  -2 -14    3.81    8.34
   5  -3 -14   -2.49    6.58
   6  -4 -14   34.58   11.65
   7  -5 -14   -3.98    9.01
   8  -6 -14   -7.98   10.36
  -4   8 -14    1.41    8.07
   3  -7  14   26.72   13.87
   2  -6  14   32.92   12.39
   1  -5  14   -3.70    8.22
   0  -4  14    1.79    8.59
  -1  -3  14   -6.00    8.13
  -2  -2  14    3.43    9.11
  -3  -1  14   34.08   10.95
   3   1 -14   41.31   11.01
   4   0 -14    9.19    8.04
   5  -1 -14   -7.68    7.61
   6  -2 -14   10.98    8.88
   7  -3 -14   12.56   10.70
   8  -4 -14   -3.17    9.51
   9  -5 -14    9.93   11.58
   2  -8  14   -7.97   11.61
   1  -7  14    4.96   10.43
   0  -6  14   -8.40   10.81
  -1  -5  14  -17.12    8.73
  -2  -4  14    5.82    9.84
  -3  -3  14   -3.48    8.40
  -4  -2  14   -9.07    7.67
   4   2 -14   -0.40    8.20
   5   1 -14  -11.31    7.51
   6   0 -14   19.64   10.27
   7  -1 -14   -4.29    9.24
   8  -2 -14   10.35    9.12
   9  -3 -14  -10.40    9.00
  10  -4 -14   10.09   12.09
   1  -9  14    4.01   12.19
   0  -8  14   24.73   15.18
  -1  -7  14   -1.94   10.14
  -2  -6  14   37.75   14.13
  -3  -5  14    5.69   10.85
  -4  -4  14   -7.71    8.38
  -5  -3  14    5.82    9.52
   6   2 -14   16.51    8.84
  -6  -2  14    0.93    9.45
   7   1 -14   -5.24    7.10
   8   0 -14    4.26    9.54
   9  -1 -14  -10.55    8.72
  10  -2 -14   -3.28    9.28
  -1  -9  14   -9.78   11.98
  -2  -8  14   -2.69   13.17
  -3  -7  14    5.30   10.46
  -4  -6  14   -4.75   12.06
  -5  -5  14   -7.87    9.13
  -6  -4  14   20.97   10.53
  -7  -3  14   10.94   10.67
  -8  -2  14   -0.97   11.07
   8   2 -14    4.36   10.05
   9   1 -14   -6.19    8.68
  10   0 -14   -5.18   10.09
  11  -1 -14    7.93   12.50
  -4  -8  14   -3.13   10.53
  -5  -7  14    5.51   13.67
  -6  -6  14   -7.09   10.25
  -7  -5  14    3.82   10.26
  -8  -4  14   -8.80   10.06
  -9  -3  14  -18.74   10.36
  10   2 -14   -4.78   10.17
  11   1 -14   -9.64   10.23
  -7  -7  14   -7.89   12.52
  -8  -6  14   -4.62   12.99
  -9  -5  14   -8.32   12.86
 -10  -4  14    2.95   12.55
 -11  -3  14  -10.52   11.98
 -10  -2 -15   10.16   15.73
  -9  -3 -15    3.06   16.59
  -8  -4 -15  -10.91   12.49
  -7  -5 -15    9.12   15.76
  -6  -6 -15    1.87   13.50
  -5  -7 -15   -7.14   15.53
  -8  -2 -15   11.19   14.71
  -7  -3 -15    0.62   15.55
  -6  -4 -15    6.77   14.76
  -5  -5 -15  -11.80   11.16
  -4  -6 -15    3.72   12.56
  -3  -7 -15  -22.23   12.52
  -2  -8 -15   -1.00   13.52
 -10   2 -15    4.05   10.21
  -9   1 -15    5.20    9.07
  -6  -2 -15   22.51   15.08
  -5  -3 -15   -4.74   15.14
  -4  -4 -15  -13.61   12.88
  -3  -5 -15  -15.79   11.70
  -2  -6 -15   33.00   14.94
  -1  -7 -15    0.21   13.15
   0  -8 -15  -13.42   10.88
  -9   3 -15    4.83    9.11
  -8   2 -15   -5.84    6.85
  -7   1 -15    3.35    7.86
  -4  -2 -15   24.50   16.52
  -3  -3 -15  -11.91   10.15
  -2  -4 -15   25.39   13.52
  -1  -5 -15   -3.94   11.77
   0  -6 -15    4.39   11.18
   1  -7 -15   -4.48   11.60
  -8   4 -15   -6.75    6.99
  -7   3 -15   -1.68    6.75
  -6   2 -15   12.45    7.60
  -5   1 -15    5.49    6.77
  -3  -1 -15    5.40   15.25
  -2  -2 -15   19.16   14.50
  -1  -3 -15   93.29   17.78
   0  -4 -15    6.60   10.80
   3  -7 -15    4.94   10.24
  -7   5 -15    7.13    8.41
  -6   4 -15    1.20    6.70
  -5   3 -15   -4.25    5.77
  -4   2 -15    3.85    5.64
  -3   1 -15   -4.48    4.83
  -1  -1 -15   76.52   18.32
   3  -5 -15    9.48    8.65
   4  -6 -15   -8.45    7.79
   5  -7 -15    2.69   10.90
  -6   6 -15   -0.68    7.99
  -5   5 -15    2.13    6.41
  -4   4 -15    3.77    5.94
  -3   3 -15   -5.21    4.02
   1  -1  15   46.50   12.90
   2  -2 -15   -4.17    7.87
   3  -3 -15   -0.05    8.27
   4  -4 -15   12.92    9.04
   5  -5 -15   -3.18    9.03
   6  -6 -15   -1.30    9.18
  -5   7 -15   -7.86    6.69
  -4   6 -15   -2.86    6.96
   2  -4  15   21.25   11.73
   1  -3  15   99.13   16.76
   0  -2  15   -5.51    7.95
   2   0 -15   -2.96    8.16
   3  -1 -15    6.16    8.73
   4  -2 -15  -12.22    8.35
   5  -3 -15    5.61    9.57
   6  -4 -15   -1.23    9.99
   7  -5 -15    1.22   11.06
   3  -7  15   10.49   15.01
   2  -6  15    7.15   13.56
   1  -5  15    0.00   10.67
   0  -4  15    5.77   10.33
  -1  -3  15  -10.55    8.17
  -2  -2  15   -6.68    8.60
   3   1 -15   10.64    8.28
   4   0 -15   -2.28    7.98
   5  -1 -15    0.44    8.53
   6  -2 -15   -7.65    7.28
   7  -3 -15    9.44   10.86
   8  -4 -15    3.07   11.39
   2  -8  15    2.89   14.77
   1  -7  15   31.40   16.90
   0  -6  15   -2.39   12.31
  -1  -5  15   -3.86   10.69
  -2  -4  15  -12.75    7.43
  -3  -3  15  -11.22    8.55
  -4  -2  15   -4.24    9.28
   5   1 -15    1.30   10.64
   6   0 -15    2.41   10.06
   7  -1 -15   37.05   13.17
   8  -2 -15   -2.27   10.62
   9  -3 -15   -9.14   10.77
   0  -8  15    0.62   13.69
  -1  -7  15  -13.63   11.70
  -2  -6  15   15.27   12.01
  -3  -5  15    0.90   10.27
  -4  -4  15   11.31   11.25
  -5  -3  15   -1.24   10.80
  -6  -2  15   -1.95   10.30
   7   1 -15    9.29   10.00
   8   0 -15   -7.46    9.96
   9  -1 -15  -17.04    8.86
  10  -2 -15   13.70   11.44
  -2  -8  15   -3.26   13.86
  -3  -7  15  -19.28   12.57
  -4  -6  15   -7.07   10.85
  -5  -5  15   -7.56   11.60
  -6  -4  15   -5.24   10.98
  -7  -3  15   10.31   11.08
   8   2 -15    6.97    9.80
   9   1 -15    4.28   11.39
  10   0 -15    0.31   11.55
  -5  -7  15   -9.98   11.16
  -6  -6  15  -15.16   10.21
  -7  -5  15  -12.61   10.98
  -8  -4  15    3.10   12.86
  -9  -3  15   -6.83   12.05
  10   2 -15  -13.45   10.76
  -8  -2 -16   -1.12   18.59
  -7  -3 -16   -4.96   14.31
  -6  -4 -16    9.26   13.77
  -5  -5 -16    8.45   15.34
  -4  -6 -16  -11.60   14.75
  -7  -1 -16   50.58   21.56
  -6  -2 -16   20.60   19.87
  -5  -3 -16   14.26   15.08
  -4  -4 -16  -16.84   13.59
  -3  -5 -16   -6.88   13.79
  -2  -6 -16  -13.41   13.46
  -8   2 -16   -1.61    7.93
  -5  -1 -16   45.05   22.21
  -4  -2 -16    5.54   17.39
  -3  -3 -16  -11.48   13.61
  -2  -4 -16   -9.58   12.60
  -1  -5 -16   -9.03   12.35
   0  -6 -16   -5.53   11.18
  -7   3 -16   -0.85    6.87
  -6   2 -16    9.58    7.54
  -3  -1 -16   31.61   19.92
  -2  -2 -16   -0.23   13.63
  -1  -3 -16  -10.95   11.59
  -6   4 -16    7.52    6.98
  -5   3 -16    8.06    6.27
  -4   2 -16   -2.70    5.18
  -2   0 -16   52.44   21.94
   2  -4 -16   -4.24    9.46
   3  -5 -16   16.61   10.71
   4  -6 -16   -4.42    8.47
  -5   5 -16   -4.06    6.26
  -4   4 -16   -2.12    4.93
  -3   3 -16    7.30    5.57
  -2   2 -16   -2.95    4.53
   1  -1 -16   31.09   11.61
   2  -2 -16   -7.85    8.68
   3  -3 -16   10.84    9.78
   4  -4 -16    2.44   10.01
   5  -5 -16   -6.73    9.69
  -4   6 -16    3.47    6.35
   2  -4  16   -3.15   11.43
   1  -3  16   -5.20    9.06
   0  -2  16  -11.86    9.26
   2   0 -16   59.39   14.13
   3  -1 -16   28.21   12.04
   4  -2 -16   -5.83    9.84
   5  -3 -16   -3.83   10.00
   6  -4 -16   -9.49   10.69
   2  -6  16   -1.55   13.51
   1  -5  16   -6.17   11.67
   0  -4  16    7.96   11.75
  -1  -3  16    2.64   10.10
   4   0 -16   -1.34    9.24
   5  -1 -16   42.60   12.58
   6  -2 -16  -10.87    9.13
   7  -3 -16   -5.12   10.24
   0  -6  16    2.42   13.18
  -1  -5  16   -7.73   10.01
  -2  -4  16   -8.60   10.24
  -3  -3  16   -0.50   11.01
   5   1 -16   23.06   12.17
   6   0 -16   -2.20   10.40
   7  -1 -16    0.87   10.57
   8  -2 -16   -8.00   11.41
  -2  -6  16    8.40   14.17
  -3  -5  16    7.35   12.47
  -4  -4  16   -6.69   11.37
  -5  -3  16  -12.09    9.56
   7   1 -16    4.29   11.25
   8   0 -16   -2.96   11.12
  -4  -6  16    0.92   11.62
  -5  -5  16   -8.03   11.95
  -6  -4  16   -0.57   12.01
  -6  -2 -17   30.87   22.42
  -5  -3 -17  -20.97   17.33
  -4  -4 -17   53.39   19.71
  -5  -1 -17    8.08   22.21
  -4  -2 -17   21.58   20.35
  -3  -3 -17  -10.23   15.55
  -2  -4 -17   14.27   15.91
  -4   0 -17    8.82   23.73
  -3  -1 -17   33.42   22.53
  -5   3 -17    0.08    6.13
   2  -4 -17   -6.13   10.11
  -4   4 -17   16.15    7.27
  -3   3 -17   -3.27    4.94
   1  -1 -17   -0.05   10.48
   2  -2 -17   -0.24    8.90
   3  -3 -17   -2.84    9.77
   4  -4 -17   16.34   12.56
   1  -3  17    2.64   12.08
   2   0 -17  -15.00    8.88
   3  -1 -17   -6.65    9.71
   4  -2 -17    3.35   11.51
   5  -3 -17    2.31   10.54
   1  -5  17   -6.73   12.70
   0  -4  17   -5.51   11.47
  -1  -3  17    2.03   11.73
   4   0 -17   -8.27    9.79
   5  -1 -17  -13.12    8.97
   6  -2 -17   12.11   12.69
  -1  -5  17   -5.73   13.20
  -2  -4  17   -0.92   11.91
   6   0 -17  -11.46   10.48
  -3  -5  17    0.25   14.23
  -4  -4  17    9.04   14.37
   1  -1 -18   -3.46   12.86
   2  -2 -18    7.27   13.16
   3  -1 -18   -0.34   12.09
   0   0   0    0.00    0.00
;
_shelx_hkl_checksum     10452
_shelx_res_file
;
    131017g.res created by SHELXL-2014/7
TITL 131017g in C2/c
CELL 0.71073  13.5726  10.5634  13.9825  90.000  90.386  90.000
ZERR    4.00   0.0012   0.0008   0.0013   0.000   0.001   0.000
LATT 7
SYMM -X, Y, 0.5-Z
SFAC C  H  O  N
UNIT 44  128  20  40
OMIT     0   0   4
OMIT     3   5   5
OMIT     6   4   2
OMIT     2   4   4
OMIT     2   6   4
OMIT     1   5   7
OMIT     1   1   1
OMIT    -1   1   3
OMIT     0   2   1
OMIT     0   4   1
OMIT     2   4   6
OMIT    -4   6   3
OMIT     5   3   4
OMIT     1   3   5
OMIT     2   0   0
OMIT     2   2   4
OMIT     0   2   5
OMIT     2   6   6
OMIT     2   4   8
OMIT    -2   4   1
OMIT -3 50.1
L.S. 20
ACTA
BOND $h
FMAP 2
PLAN 5
conf
size 0.40 0.32 0.29
EQIV $1 -x+3/2, -y+3/2, -z+1
HTAB N1 O1_$1
EQIV $2 -x+2, -y+1, -z+1
HTAB N1 N3_$2
EQIV $3 x+1/2, -y+3/2, z-1/2
HTAB N2 O1_$3
HTAB N2 N5
EQIV $4 -x+1, -y+1, -z+1
HTAB N2 O3_$4
HTAB N5 O1_$4
HTAB O3 O2
ISOR 0.02 C5
TEMP 25
WGHT    0.139500    3.784700
FVAR       0.61584
MOLE 2
N1    4    0.993698    0.611968    0.396439    11.00000    0.05484    0.09229 =
         0.08165    0.03361   -0.02172   -0.03507
AFIX  93
H1A   2    1.017999    0.666369    0.357388    11.00000   -1.20000
H1B   2    1.031237    0.575157    0.437694    11.00000   -1.20000
AFIX   0
N2    4    0.844470    0.643572    0.328875    11.00000    0.05009    0.07862 =
         0.06657    0.01742   -0.00892   -0.02049
AFIX  93
H2A   2    0.870868    0.697528    0.290775    11.00000   -1.20000
H2B   2    0.782390    0.627934    0.324965    11.00000   -1.20000
AFIX   0
N3    4    0.864129    0.504031    0.456196    11.00000    0.06514    0.10446 =
         0.05590    0.02315   -0.02204   -0.04852
N4    4    0.716309    0.441449    0.518298    11.00000    0.07648    0.10831 =
         0.05122   -0.00267   -0.00017   -0.04089
N5    4    0.748231    0.398407    0.361937    11.00000    0.05803    0.09323 =
         0.04748    0.00002   -0.00634   -0.03432
AFIX  93
H5A   2    0.693445    0.357790    0.357910    11.00000   -1.20000
H5B   2    0.785705    0.404374    0.312792    11.00000   -1.20000
AFIX   0
MOLE 1
O1    3    0.430926    0.674366    0.708420    11.00000    0.03888    0.04695 =
         0.06794   -0.00196   -0.01758   -0.00067
O2    3    0.500000    0.494061    0.750000    10.50000    0.05960    0.03689 =
         0.14355    0.00000   -0.03219    0.00000
MOLE 2
O3    3    0.368030    0.338501    0.684967    11.00000    0.06323    0.13522 =
         0.23022   -0.09697    0.01100   -0.01615
AFIX 147
H3    2    0.411000    0.385405    0.706318    11.00000   -1.50000
AFIX   0
C1    1    0.898987    0.585028    0.393063    11.00000    0.05130    0.07588 =
         0.04793    0.00632   -0.00915   -0.02395
C2    1    0.774797    0.451581    0.443541    11.00000    0.05933    0.07893 =
         0.04952    0.01488   -0.01247   -0.03167
C3    1    0.626901    0.368070    0.515308    11.00000    0.07598    0.13251 =
         0.07749    0.00991    0.00737   -0.04753
AFIX 137
H3A   2    0.579982    0.408526    0.473703    11.00000   -1.50000
H3B   2    0.600097    0.362054    0.578507    11.00000   -1.50000
H3C   2    0.641030    0.284720    0.491721    11.00000   -1.50000
AFIX   0
C4    1    0.739256    0.501848    0.607708    11.00000    0.13956    0.18007 =
         0.06248   -0.02836    0.00612   -0.04551
AFIX 137
H4A   2    0.800038    0.547626    0.602033    11.00000   -1.50000
H4B   2    0.745763    0.438853    0.656832    11.00000   -1.50000
H4C   2    0.687308    0.559446    0.624036    11.00000   -1.50000
AFIX   0
C5    1    0.399569    0.284550    0.604892    11.00000    0.15335    0.25377 =
         0.43263   -0.22323    0.12223   -0.08964
AFIX 137
H5D   2    0.344173    0.264410    0.564641    11.00000   -1.50000
H5E   2    0.434857    0.208389    0.620286    11.00000   -1.50000
H5F   2    0.442445    0.341899    0.571936    11.00000   -1.50000
AFIX   0
MOLE 1
C6    1    0.500000    0.613029    0.750000    10.50000    0.02880    0.03867 =
         0.05895    0.00000   -0.00702    0.00000
HKLF 4
REM  131017g in C2/c
REM R1 =  0.0826 for     947 Fo > 4sig(Fo)  and  0.1394 for all    1749 data
REM    123 parameters refined using      6 restraints
END
WGHT      0.1373      3.8062
REM Highest difference peak  0.640,  deepest hole -0.287,  1-sigma level  0.070
Q1    1   0.4254  0.1438  0.7568  11.00000  0.05    0.64
Q2    1   0.5000  0.1183  0.7500  10.50000  0.05    0.52
Q3    1   0.4426  0.2093  0.6929  11.00000  0.05    0.52
Q4    1   0.6778  0.4216  0.3428  11.00000  0.05    0.20
Q5    1   0.7380  0.3861  0.5032  11.00000  0.05    0.20
;
_shelx_res_checksum     79958
