# Supplementary material for: Crystal structure of bis­{2-[amino(iminium­yl)meth­yl]-1,1-di­methyl­guanidine} carbonate methanol disolvate
Source: Acta Crystallogr E Crystallogr Commun. 2015 Sep 12;71(Pt 10):o747–8. doi: 10.1107/S2056989015016771 (PMC4647403; doi:10.1107/S2056989015016771)
Supplement: Supplementary file 2 [file e-71-0o747-Isup2.hkl]

data_I                                                                          
_shelx_title ' 131017g in C2/c'                                                 
_shelx_refln_list_code          4                                               
_shelx_F_calc_maximum      166.46                                               
_exptl_crystal_F_000       832.00                                               
_reflns_d_resolution_high  0.8394                                               
                                                                                
loop_                                                                           
 _space_group_symop_operation_xyz                                               
 'x, y, z'                                                                      
 '-x, y, -z+1/2'                                                                
 'x+1/2, y+1/2, z'                                                              
 '-x+1/2, y+1/2, -z+1/2'                                                        
 '-x, -y, -z'                                                                   
 'x, -y, z-1/2'                                                                 
 '-x+1/2, -y+1/2, -z'                                                           
 'x+1/2, -y+1/2, z-1/2'                                                         
                                                                                
_cell_length_a    13.5726                                                       
_cell_length_b    10.5634                                                       
_cell_length_c    13.9825                                                       
_cell_angle_alpha  90.000                                                       
_cell_angle_beta   90.386                                                       
_cell_angle_gamma  90.000                                                       
                                                                                
_shelx_F_squared_multiplier     1.000                                           
                                                                                
loop_                                                                           
 _refln_index_h                                                                 
 _refln_index_k                                                                 
 _refln_index_l                                                                 
 _refln_F_squared_calc                                                          
 _refln_F_squared_meas                                                          
 _refln_F_squared_sigma                                                         
 _refln_observed_status                                                         
   4   0   0          2.46         -6.75         9.52 o                         
   6   0   0        434.18        585.47        27.12 o                         
   8   0   0       8766.33       9378.44       411.40 o                         
  10   0   0          3.93          3.59        14.26 o                         
  12   0   0        189.44        315.38        43.29 o                         
  14   0   0        533.53        471.63        46.30 o                         
  16   0   0         85.24        130.41        35.07 o                         
   3   1   0        387.56        294.72         9.59 o                         
   5   1   0         59.36         70.96         9.08 o                         
   7   1   0        772.20        811.56        43.79 o                         
   9   1   0         28.80         10.38         7.68 o                         
  11   1   0          0.14         -9.33        11.18 o                         
  13   1   0          0.36          0.17        15.80 o                         
  15   1   0        103.60         72.73        22.79 o                         
   0   2   0      13013.32      15626.16       661.58 o                         
   2   2   0       9044.09       9996.46       505.01 o                         
   4   2   0      10939.75      10346.80       322.09 o                         
   6   2   0         14.61         24.97         4.75 o                         
   8   2   0       1789.15       1794.12        60.48 o                         
  10   2   0        154.37        225.61        18.01 o                         
  12   2   0          0.01          2.68        13.66 o                         
  14   2   0          6.02         -5.35        16.01 o                         
   1   3   0       4112.74       2898.44        64.23 o                         
   3   3   0       3240.15       3820.09       143.20 o                         
   5   3   0       9928.06      10711.69       373.83 o                         
   7   3   0         57.29         24.15         5.58 o                         
   9   3   0         24.54          3.44         6.04 o                         
  11   3   0        401.70        313.63        23.55 o                         
  13   3   0          0.34        -15.00        23.07 o                         
  15   3   0        156.88        201.73        64.53 o                         
   0   4   0       7315.10       8555.22       434.69 o                         
   2   4   0        325.91        446.69        13.01 o                         
   4   4   0        100.81        115.67        10.89 o                         
   6   4   0         88.86         39.60         6.06 o                         
   8   4   0        334.31        371.02        13.07 o                         
  10   4   0         14.51         -4.19         8.09 o                         
  12   4   0         98.41         98.03        16.67 o                         
  14   4   0          3.81        -17.22        18.31 o                         
   1   5   0       2723.48       2995.03        68.35 o                         
   3   5   0        773.45        856.25        26.48 o                         
   5   5   0         20.82         47.75         6.55 o                         
   7   5   0         38.18          9.00         6.02 o                         
   9   5   0         26.67         54.82         9.69 o                         
  11   5   0        236.35        247.43        17.65 o                         
  13   5   0         14.33         18.44        19.59 o                         
   0   6   0       1294.22       1424.95        68.90 o                         
   2   6   0        404.97        328.48        12.78 o                         
   4   6   0       1275.28       1481.71        43.73 o                         
   6   6   0        341.60        284.01        12.94 o                         
   8   6   0         25.93         13.13         7.15 o                         
  10   6   0        381.91        381.35        21.05 o                         
  12   6   0          9.09        -18.37        12.25 o                         
  14   6   0         86.59        117.87        27.42 o                         
   1   7   0        174.38        194.59        12.74 o                         
   3   7   0        347.12        449.73        14.74 o                         
   5   7   0          4.49        -10.54         7.03 o                         
   7   7   0          0.17          6.20         9.17 o                         
   9   7   0         50.63         70.95        14.28 o                         
  11   7   0        115.59         83.74        21.73 o                         
  13   7   0          4.75         -9.73        17.55 o                         
   0   8   0         92.90         99.76        22.14 o                         
   2   8   0        119.07        149.00        12.72 o                         
   4   8   0         31.46         32.99         9.78 o                         
   6   8   0        690.26        650.26        40.31 o                         
   8   8   0        705.25        658.17        29.57 o                         
  10   8   0          0.98        -24.89        18.64 o                         
  12   8   0         16.78         12.50        18.16 o                         
   1   9   0         43.64         34.79        30.40 o                         
   3   9   0         62.65         19.06        20.26 o                         
   5   9   0        152.55        142.68        18.69 o                         
   7   9   0         21.51         13.12        14.56 o                         
   9   9   0         18.60         10.35        18.55 o                         
  11   9   0         50.89         77.26        21.74 o                         
   0  10   0         43.24         42.45        24.23 o                         
   2  10   0        156.34        187.91        24.83 o                         
   4  10   0         57.89         32.94        17.45 o                         
   6  10   0          3.51         24.20        17.53 o                         
   8  10   0        167.53        273.61        43.85 o                         
   1  11   0         46.50         47.35        18.99 o                         
   3  11   0         21.97         11.00        18.30 o                         
   5  11   0         18.28         28.32        18.19 o                         
   7  11   0         15.64         34.51        30.88 o                         
   0  12   0         36.08        -33.78        22.52 o                         
   2  12   0         24.88         41.95        20.95 o                         
   4  12   0          7.41          3.67        29.48 o                         
 -15   1   1          0.16         -9.04        17.47 o                         
 -13   1   1         76.22        109.60        21.56 o                         
 -11   1   1         95.19         46.13        11.34 o                         
  -9   1   1        288.72        244.47        17.71 o                         
  -7   1   1        385.48        284.35        11.52 o                         
  -5   1   1       4484.80       3971.18       189.18 o                         
  -3   1   1        235.01        298.55        21.83 o                         
  -1   1   1       5369.14       3987.96       171.97 o                         
   3   1   1       9762.00       7468.52       369.72 o                         
   5   1   1        138.37         72.30        12.77 o                         
   7   1   1          2.12         27.78        12.76 o                         
   9   1   1        288.41        313.29        20.67 o                         
  11   1   1        370.48        348.61        24.42 o                         
  13   1   1        481.26        393.70        43.14 o                         
  15   1   1         42.72         18.25        20.42 o                         
 -14   2   1         38.52         13.82        19.56 o                         
 -12   2   1        104.47         73.13        14.69 o                         
 -10   2   1          5.38         14.61         8.89 o                         
  -8   2   1        954.84        871.62        28.59 o                         
  -6   2   1       4041.51       4647.43       113.42 o                         
  -4   2   1       7432.00       7735.26       360.28 o                         
  -2   2   1       2779.43       4843.09       176.71 o                         
   2   2   1       7167.85       5668.69       297.75 o                         
   4   2   1       6668.79       6430.87       122.27 o                         
   6   2   1       2958.23       3221.58       104.53 o                         
   8   2   1        981.04       1070.36        43.12 o                         
  10   2   1         13.59         29.71        13.01 o                         
  12   2   1         66.03         87.92        19.08 o                         
  14   2   1          5.43         -0.38        15.01 o                         
 -15   3   1          5.69        -17.31        17.34 o                         
 -13   3   1          0.54         -8.74        11.65 o                         
 -11   3   1        218.16        246.48        20.09 o                         
  -9   3   1        279.71        264.88        10.75 o                         
  -7   3   1          5.17         -0.67         4.77 o                         
  -5   3   1       2453.67       2850.37        95.48 o                         
  -3   3   1       1660.10       1863.94        97.71 o                         
  -1   3   1      14700.74      16015.80       354.31 o                         
   1   3   1        190.60        231.54        10.63 o                         
   3   3   1       4783.91       4668.29       190.73 o                         
   5   3   1       1448.48       1433.76        40.78 o                         
   7   3   1       1855.51       1907.48        64.38 o                         
   9   3   1         76.62         32.64         6.95 o                         
  11   3   1         69.73         67.27        17.40 o                         
  13   3   1        127.70        103.93        21.91 o                         
  15   3   1          9.26        -16.00        17.85 o                         
 -14   4   1         19.87          5.23        19.55 o                         
 -12   4   1          3.06         -8.61        11.24 o                         
 -10   4   1          9.05         -3.70         8.56 o                         
  -8   4   1        195.03        250.99        10.46 o                         
  -6   4   1        142.98        221.56        11.77 o                         
  -4   4   1        112.34        112.70         8.75 o                         
   2   4   1       4671.48       5729.81       109.66 o                         
   4   4   1         50.05         21.19         4.46 o                         
   6   4   1       1155.69       1370.50        34.69 o                         
   8   4   1       1636.53       1849.49        46.78 o                         
  10   4   1        111.73         86.12        11.93 o                         
  12   4   1        143.72        219.03        27.12 o                         
  14   4   1         42.19         32.23        37.41 o                         
 -13   5   1         98.89        157.00        19.97 o                         
 -11   5   1          8.42          5.93         9.82 o                         
  -9   5   1        297.57        327.56        15.30 o                         
  -7   5   1        121.53        111.43        10.67 o                         
  -5   5   1         10.16         14.35         5.17 o                         
  -3   5   1       1826.55       1922.17        40.62 o                         
  -1   5   1          0.01         28.08         5.71 o                         
   1   5   1       3479.87       3788.88        85.00 o                         
   3   5   1        409.60        489.26        22.50 o                         
   5   5   1        432.43        435.18        19.33 o                         
   7   5   1         39.54         27.45         6.71 o                         
   9   5   1         14.31          8.58         6.68 o                         
  11   5   1        220.68        172.20        19.26 o                         
  13   5   1         42.35         45.57        20.46 o                         
 -14   6   1          5.29         11.78        22.57 o                         
 -12   6   1         43.92         81.19        16.89 o                         
 -10   6   1        267.41        331.15        17.42 o                         
  -8   6   1         21.50         31.74         8.10 o                         
  -6   6   1        152.44        178.53        15.26 o                         
  -4   6   1        449.34        416.27        17.34 o                         
  -2   6   1         87.27        108.98        12.02 o                         
   0   6   1        135.59        188.89        10.43 o                         
   2   6   1        156.60         95.60         7.17 o                         
   4   6   1         80.38        110.01        11.00 o                         
   6   6   1         11.01          7.71         5.98 o                         
   8   6   1         42.56         79.59        12.28 o                         
  10   6   1         32.16         17.12        11.85 o                         
  12   6   1          0.01         -9.29        12.74 o                         
  14   6   1         18.43         13.64        19.50 o                         
 -13   7   1          3.26         -7.99        24.97 o                         
 -11   7   1         11.96         11.48        15.95 o                         
  -9   7   1        708.97        715.07        36.35 o                         
  -7   7   1        548.21        595.09        51.42 o                         
  -5   7   1         37.15         42.34         7.38 o                         
  -3   7   1          0.81          2.61         6.59 o                         
  -1   7   1          0.00         11.89         7.03 o                         
   1   7   1         54.52         40.42         7.89 o                         
   3   7   1         45.97         36.06         8.57 o                         
   5   7   1        476.97        480.11        24.75 o                         
   7   7   1        680.61        664.43        33.69 o                         
   9   7   1        211.86        268.51        18.60 o                         
  11   7   1         70.23         34.26        15.17 o                         
  13   7   1         14.42         42.25        16.86 o                         
 -12   8   1         13.97          4.66        16.72 o                         
 -10   8   1          1.75        -23.78        16.00 o                         
  -8   8   1         14.45         22.39        14.20 o                         
  -6   8   1         88.75        120.40        15.44 o                         
  -4   8   1         60.74         86.93        13.31 o                         
  -2   8   1        148.02        149.66        19.72 o                         
   0   8   1         13.68         -4.64         8.89 o                         
   2   8   1        100.51        160.47        14.77 o                         
   4   8   1          0.56         -8.04         7.19 o                         
   6   8   1        276.75        310.06        16.23 o                         
   8   8   1        390.81        317.76        20.40 o                         
  10   8   1        171.66        192.41        20.72 o                         
  12   8   1          0.16        -23.51        15.67 o                         
 -11   9   1          6.58        -18.41        17.39 o                         
  -9   9   1         73.65         87.88        30.89 o                         
  -7   9   1          1.70         -4.03        11.90 o                         
  -5   9   1         10.27          0.55        11.59 o                         
  -3   9   1          8.38         -4.19        10.65 o                         
  -1   9   1         64.25         98.89        15.62 o                         
   1   9   1         27.85         39.27        12.23 o                         
   3   9   1         75.56         94.51        18.58 o                         
   5   9   1         22.12         18.70        14.21 o                         
   7   9   1        184.73        262.62        29.82 o                         
   9   9   1          0.26        -12.53        16.74 o                         
  11   9   1         35.62         31.31        31.24 o                         
  -8  10   1        177.42        218.69        28.76 o                         
  -6  10   1          0.22         -4.84        14.76 o                         
  -4  10   1          5.67          0.75        14.66 o                         
  -2  10   1         28.25         20.41        15.31 o                         
   0  10   1         49.32          8.66        15.13 o                         
   2  10   1         16.54         -7.13        14.30 o                         
   4  10   1         17.51         37.13        17.62 o                         
   6  10   1         19.44          5.59        16.18 o                         
   8  10   1          1.85         -7.46        17.28 o                         
  -7  11   1          5.94        -26.39        24.97 o                         
  -5  11   1         13.46         23.62        18.48 o                         
  -3  11   1          7.29        -15.25        28.94 o                         
  -1  11   1          1.34         -6.75        16.91 o                         
   1  11   1          0.39        -19.15        15.42 o                         
   3  11   1          0.45        -13.82        16.64 o                         
   5  11   1         14.22         10.72        17.32 o                         
   7  11   1         75.31         70.27        23.68 o                         
  -4  12   1          0.08         -3.97        18.09 o                         
  -2  12   1          0.19          8.78        17.51 o                         
   0  12   1         22.12         -0.55        18.64 o                         
   2  12   1          0.03        -18.25        16.55 o                         
   4  12   1          0.87          1.18        27.00 o                         
 -16   0   2        101.17        135.37        39.79 o                         
 -14   0   2         17.71         26.58        26.53 o                         
 -12   0   2        374.97        411.35        39.26 o                         
 -10   0   2        453.55        395.46        23.07 o                         
  -8   0   2        270.80        291.07        17.65 o                         
  -6   0   2        266.78        240.29        23.47 o                         
  -4   0   2       5999.66       5722.20       278.91 o                         
  -2   0   2       7006.75       8527.71       248.64 o                         
   2   0   2      20112.32      25532.12      1081.81 o                         
   4   0   2       2699.95       3056.57       137.45 o                         
   6   0   2        433.06        294.39        23.62 o                         
   8   0   2        381.47        481.91        35.73 o                         
  10   0   2        135.89        214.13        31.11 o                         
  12   0   2        840.47        628.27        49.20 o                         
  14   0   2        427.67        393.87        41.16 o                         
  16   0   2         46.20         22.65        32.25 o                         
 -15   1   2         77.18        113.88        24.44 o                         
 -13   1   2        169.16        133.78        17.45 o                         
 -11   1   2          0.02         -8.70         8.90 o                         
  -9   1   2        641.26        555.38        22.17 o                         
  -7   1   2         18.60         31.57         5.20 o                         
  -5   1   2        229.03        202.77         7.50 o                         
  -3   1   2      11623.85       9707.08       247.24 o                         
  -1   1   2      27709.54      25482.72       856.95 o                         
   1   1   2        289.70        390.31        13.55 o                         
   3   1   2          5.79         13.94         5.13 o                         
   5   1   2        482.81        491.91        21.93 o                         
   7   1   2       3095.69       3282.77       108.02 o                         
   9   1   2         36.03         12.02        10.91 o                         
  11   1   2        146.63        126.02        20.15 o                         
  13   1   2         81.53         81.36        22.31 o                         
  15   1   2         40.11         32.64        30.30 o                         
 -14   2   2         22.51          5.19        17.36 o                         
 -12   2   2        170.25        193.00        19.64 o                         
 -10   2   2          8.93         -0.25         8.71 o                         
  -8   2   2        703.61        663.65        17.44 o                         
  -6   2   2       1461.87       1611.20        65.86 o                         
  -4   2   2        274.51        261.36         9.91 o                         
  -2   2   2        588.29        621.92        15.57 o                         
   0   2   2      12238.64      15526.06       555.76 o                         
   2   2   2      19984.22      18516.18       392.45 o                         
   4   2   2       2205.31       2548.75        92.52 o                         
   6   2   2        655.21        959.13        37.79 o                         
   8   2   2        227.50        235.59        19.20 o                         
  10   2   2        364.88        386.98        25.65 o                         
  12   2   2         30.71         49.98        17.88 o                         
  14   2   2         62.35         51.98        18.95 o                         
 -15   3   2         54.43         65.99        22.48 o                         
 -13   3   2          3.56         -3.65        11.72 o                         
 -11   3   2          0.03        -13.31         9.16 o                         
  -9   3   2          0.41         -0.83         6.85 o                         
  -7   3   2       1836.82       1794.58        38.48 o                         
  -5   3   2          3.02         -5.01         3.34 o                         
  -3   3   2       1826.21       1637.60        87.31 o                         
  -1   3   2       5702.99       4618.73       249.68 o                         
   1   3   2       8552.94      11120.53       237.24 o                         
   3   3   2        581.78        518.98        15.24 o                         
   5   3   2        309.69        192.33        10.93 o                         
   7   3   2       2093.16       1710.83       100.82 o                         
   9   3   2        449.27        419.20        19.52 o                         
  11   3   2        268.65        280.47        21.72 o                         
  13   3   2         11.04         -0.68        14.49 o                         
  15   3   2         21.16         20.09        20.04 o                         
 -14   4   2          0.18         -4.60        15.06 o                         
 -12   4   2         31.29         20.67        13.03 o                         
 -10   4   2        120.21        123.07        12.83 o                         
  -8   4   2         39.07         88.54        11.98 o                         
  -6   4   2          1.91         -3.62         4.26 o                         
  -4   4   2        399.66        602.22        43.28 o                         
  -2   4   2       1877.03       1679.45        66.89 o                         
   0   4   2       1475.47       1910.47        44.33 o                         
   2   4   2        751.29        702.45        19.27 o                         
   4   4   2        173.02        298.24         9.81 o                         
   8   4   2          4.72         -2.15         6.60 o                         
  10   4   2        300.54        298.40        17.63 o                         
  12   4   2         93.89         84.35        19.40 o                         
  14   4   2        179.57        177.82        33.21 o                         
 -13   5   2         41.73         50.76        14.90 o                         
 -11   5   2        148.92         98.98        13.13 o                         
  -9   5   2         40.79         20.66        11.38 o                         
  -7   5   2        172.46        147.21        14.03 o                         
  -5   5   2       1235.81       1407.83        71.98 o                         
  -3   5   2        351.31        346.52        18.58 o                         
  -1   5   2         94.17        116.48        13.03 o                         
   1   5   2       3241.08       3984.23        89.13 o                         
   3   5   2       2139.48       1938.53        48.75 o                         
   5   5   2          7.99         28.19         7.47 o                         
   7   5   2        121.63        107.75         9.07 o                         
   9   5   2         61.36         47.33        12.85 o                         
  11   5   2        124.34        167.53        19.27 o                         
  13   5   2        187.86        169.86        35.35 o                         
 -14   6   2          0.07         23.20        28.40 o                         
 -12   6   2         57.29         34.78        17.12 o                         
 -10   6   2          3.70         -8.70         8.83 o                         
  -8   6   2        516.94        574.13        34.53 o                         
  -6   6   2        112.67        179.35        11.18 o                         
  -4   6   2        604.39        665.82        36.77 o                         
  -2   6   2        825.32        714.54        32.67 o                         
   0   6   2       1549.55       1951.13        47.20 o                         
   2   6   2         40.97         22.18         6.89 o                         
   4   6   2         75.82         86.27        10.04 o                         
   6   6   2         33.96         18.13         7.64 o                         
   8   6   2         16.93         19.47         9.36 o                         
  10   6   2         77.90         43.26        11.54 o                         
  12   6   2          4.38          4.52        14.76 o                         
  14   6   2         80.78        127.50        28.77 o                         
 -13   7   2          0.15          7.30        26.02 o                         
 -11   7   2          3.35        -17.51        15.67 o                         
  -9   7   2        343.66        303.21        25.64 o                         
  -7   7   2        273.01        340.39        15.58 o                         
  -5   7   2         61.69         41.49         8.95 o                         
  -3   7   2        347.80        334.37        15.55 o                         
  -1   7   2        392.92        410.35        18.53 o                         
   1   7   2        110.32        103.59        16.94 o                         
   3   7   2         39.58         18.30         7.59 o                         
   5   7   2        474.94        405.17        20.61 o                         
   7   7   2         56.79         72.50        11.19 o                         
   9   7   2         18.25         30.63        13.85 o                         
  11   7   2         15.08         12.75        15.70 o                         
  13   7   2         33.33         64.76        18.74 o                         
 -12   8   2         43.48         37.92        33.41 o                         
 -10   8   2         10.42         -2.79        16.43 o                         
  -8   8   2          9.45         -6.82        14.71 o                         
  -6   8   2        140.19        157.96        17.25 o                         
  -4   8   2        337.83        316.28        19.87 o                         
  -2   8   2        200.79        224.67        18.24 o                         
   0   8   2          8.16         24.20         9.93 o                         
   2   8   2         16.60          6.33         8.92 o                         
   4   8   2        709.86        666.75        27.33 o                         
   6   8   2         97.66        130.06        17.44 o                         
   8   8   2        157.44        186.99        18.54 o                         
  10   8   2        169.20        220.78        22.10 o                         
  12   8   2          0.84         -0.34        20.88 o                         
 -11   9   2         44.76         56.05        21.93 o                         
  -9   9   2        209.02        287.57        31.50 o                         
  -7   9   2        130.16        139.21        22.79 o                         
  -5   9   2        158.74        130.18        16.70 o                         
  -3   9   2          4.70        -12.62         9.67 o                         
  -1   9   2          4.42         -6.00        10.05 o                         
   1   9   2         20.17         10.03        11.28 o                         
   3   9   2        127.36        128.49        25.95 o                         
   5   9   2        269.08        301.78        18.87 o                         
   7   9   2        386.43        390.57        22.06 o                         
   9   9   2          3.14         -9.08        16.96 o                         
  11   9   2          2.94        -12.45        24.79 o                         
  -8  10   2          8.46          2.64        18.17 o                         
  -6  10   2         56.60         96.07        20.92 o                         
  -4  10   2         74.20         96.39        16.30 o                         
  -2  10   2          1.54        -11.24        12.13 o                         
   0  10   2         44.88         26.05        42.19 o                         
   2  10   2         10.51         -3.69        15.12 o                         
   4  10   2        262.78        306.19        30.32 o                         
   6  10   2          6.60         -9.61        15.28 o                         
   8  10   2          4.10          8.60        18.30 o                         
  -7  11   2          2.77         -1.82        25.58 o                         
  -5  11   2          0.01        -13.35        16.71 o                         
  -3  11   2         21.09         30.20        17.69 o                         
  -1  11   2        134.97        159.95        24.91 o                         
   1  11   2         90.39         95.71        32.71 o                         
   3  11   2          9.62         13.93        17.22 o                         
   5  11   2         10.32        -29.23        21.94 o                         
   7  11   2         35.53         16.94        21.04 o                         
  -4  12   2         10.17        -14.30        19.16 o                         
  -2  12   2          9.65          2.59        17.91 o                         
   0  12   2         34.71         15.73        17.75 o                         
   2  12   2          3.45          1.36        20.03 o                         
   4  12   2          3.63        -18.91        39.84 o                         
 -15   1   3          0.03        -16.05        15.32 o                         
 -13   1   3        105.40        136.44        18.45 o                         
 -11   1   3        205.43        243.25        16.79 o                         
  -9   1   3        692.80        640.42        23.77 o                         
  -7   1   3        430.46        327.98        13.19 o                         
  -5   1   3       3040.46       2867.58        69.30 o                         
  -3   1   3       2939.65       2906.99        56.11 o                         
   1   1   3       8035.90       5468.14       217.21 o                         
   3   1   3        653.86        509.59        33.20 o                         
   5   1   3       9099.77       8124.19       343.10 o                         
   7   1   3       1254.06       1050.86        41.80 o                         
   9   1   3         74.63        146.80        21.17 o                         
  11   1   3         98.78         57.63        17.26 o                         
  13   1   3         13.48          2.14        16.98 o                         
  15   1   3         82.22        120.62        24.25 o                         
 -14   2   3        225.48        234.15        22.81 o                         
 -12   2   3         67.32         74.31        14.99 o                         
 -10   2   3         10.65         -1.41         7.79 o                         
  -8   2   3        109.63        125.20         9.66 o                         
  -6   2   3       1142.23       1127.66        61.00 o                         
  -4   2   3        308.96        335.44        12.20 o                         
  -2   2   3      10074.11      11588.74       241.80 o                         
   0   2   3       6690.11       7892.26       195.32 o                         
   2   2   3      11279.60      13565.86       288.71 o                         
   4   2   3        382.74        402.13        20.16 o                         
   6   2   3        100.90        131.38        25.87 o                         
   8   2   3          0.49         11.82        10.46 o                         
  10   2   3       2134.83       2247.13        82.62 o                         
  12   2   3        225.37        270.18        28.87 o                         
  14   2   3          0.69         -6.96        16.06 o                         
 -15   3   3          4.99        -18.06        13.57 o                         
 -13   3   3         61.20         41.25        18.40 o                         
 -11   3   3        562.33        613.92        26.27 o                         
  -9   3   3         22.96         23.35         9.46 o                         
  -7   3   3         48.79         46.36         5.51 o                         
  -5   3   3       1024.18        830.30        28.08 o                         
  -3   3   3       1929.30       1886.74        74.18 o                         
  -1   3   3       4899.86       4967.12       122.77 o                         
   1   3   3        109.87        142.53         9.03 o                         
   3   3   3          4.02         13.48         4.97 o                         
   5   3   3          0.06          1.29         5.33 o                         
   7   3   3         27.06         86.55        14.53 o                         
   9   3   3         43.81         23.14        10.45 o                         
  11   3   3          4.28          0.39        10.42 o                         
  13   3   3         63.81         34.99        19.02 o                         
  15   3   3         59.50         95.74        24.06 o                         
 -14   4   3         11.66         -9.60        13.60 o                         
 -12   4   3         27.43         53.13        13.95 o                         
 -10   4   3        561.52        499.75        19.06 o                         
  -8   4   3        182.38        235.75        11.51 o                         
  -6   4   3          5.28          6.25         4.91 o                         
  -4   4   3        191.01        220.06        16.25 o                         
  -2   4   3          4.01          7.97         5.52 o                         
   0   4   3        266.99        441.02        25.60 o                         
   2   4   3        531.89        578.54        16.93 o                         
   4   4   3        167.43        125.80        10.54 o                         
   6   4   3       2672.29       2887.22        83.08 o                         
   8   4   3        242.28        269.10        22.18 o                         
  10   4   3         41.35         62.56        14.13 o                         
  12   4   3         27.64         23.99        12.72 o                         
  14   4   3          4.67         -0.03        19.00 o                         
 -13   5   3         17.39          7.63        15.56 o                         
 -11   5   3         95.44        119.72        16.61 o                         
  -9   5   3       1150.07       1207.35        55.09 o                         
  -7   5   3         37.60         30.79         7.63 o                         
  -5   5   3       1134.77       1371.08        87.15 o                         
  -3   5   3         50.08         60.66         6.85 o                         
  -1   5   3        122.24        108.05        10.86 o                         
   1   5   3        374.85        246.93        10.02 o                         
   3   5   3        336.29        273.90        13.96 o                         
   5   5   3       4296.48       4731.08       107.01 o                         
   7   5   3         28.90         21.46        11.91 o                         
   9   5   3        203.86        242.98        26.58 o                         
  11   5   3          6.23         -7.59        11.16 o                         
  13   5   3         43.39         22.03        19.77 o                         
 -12   6   3          0.02          7.35        16.18 o                         
 -10   6   3         52.64         70.23        14.02 o                         
  -8   6   3        699.58        766.71        64.51 o                         
  -6   6   3        319.15        287.12        16.48 o                         
  -2   6   3        242.00        258.40        11.69 o                         
   0   6   3        441.58        556.98        17.56 o                         
   2   6   3        145.83        199.08        15.29 o                         
   4   6   3        995.52       1216.96        33.09 o                         
   6   6   3        124.03        168.52        27.17 o                         
   8   6   3        103.82         81.50        11.95 o                         
  10   6   3        211.37        237.11        21.61 o                         
  12   6   3          3.22         -1.50        18.74 o                         
 -13   7   3          2.21          9.99        29.06 o                         
 -11   7   3          2.68         18.19        17.52 o                         
  -9   7   3          3.81        -15.12        10.08 o                         
  -7   7   3         95.86         93.00        14.35 o                         
  -5   7   3         21.84         27.13         8.30 o                         
  -3   7   3        900.70        989.87        59.59 o                         
  -1   7   3         11.90          7.46         8.48 o                         
   1   7   3        445.09        540.43        26.85 o                         
   3   7   3        602.21        624.02        25.03 o                         
   5   7   3         47.65         61.79        13.79 o                         
   7   7   3        361.36        307.49        17.93 o                         
   9   7   3         75.41         96.46        14.20 o                         
  11   7   3          9.01          1.55        14.55 o                         
  13   7   3         15.04          4.91        25.39 o                         
 -12   8   3          8.64         -0.82        24.23 o                         
 -10   8   3        234.56        249.20        27.77 o                         
  -8   8   3        148.89        204.80        25.57 o                         
  -6   8   3          2.04        -10.37         9.29 o                         
  -4   8   3          0.65        -10.35         7.35 o                         
  -2   8   3         31.38         26.71        10.79 o                         
   0   8   3         88.77        118.35        14.68 o                         
   2   8   3         39.83         31.97        10.92 o                         
   4   8   3         75.61         99.53        23.02 o                         
   6   8   3        103.04         75.96        14.80 o                         
   8   8   3        158.37        195.46        20.23 o                         
  10   8   3         29.48         27.04        15.04 o                         
  12   8   3          0.01        -12.63        18.56 o                         
  -9   9   3          2.90         -6.25        15.64 o                         
  -7   9   3          0.44         -5.58        17.03 o                         
  -5   9   3          9.13        -11.17        10.13 o                         
  -3   9   3         42.82         18.37        11.02 o                         
  -1   9   3         67.17         65.69        13.40 o                         
   1   9   3         80.37         78.94        14.71 o                         
   3   9   3          5.07          2.36        11.45 o                         
   5   9   3         33.45         10.38        12.18 o                         
   7   9   3          0.95         -8.10        12.78 o                         
   9   9   3         86.17         87.37        17.91 o                         
  -8  10   3         47.74         46.20        19.68 o                         
  -6  10   3         65.89         95.73        26.99 o                         
  -4  10   3          2.65        -16.33        11.25 o                         
  -2  10   3         37.01         55.46        15.03 o                         
   0  10   3         23.34          9.24        11.87 o                         
   2  10   3         17.36          5.22        13.22 o                         
   4  10   3         53.82         31.17        14.77 o                         
   6  10   3        172.76        213.37        28.62 o                         
   8  10   3          1.73         -3.98        17.16 o                         
  -7  11   3          1.53          4.03        17.24 o                         
  -5  11   3         17.83         -6.51        24.36 o                         
  -3  11   3         12.49         10.95        18.28 o                         
  -1  11   3          5.45         -9.59        15.62 o                         
   1  11   3         25.31         30.91        18.48 o                         
   3  11   3          9.06         -4.99        16.94 o                         
   5  11   3          0.06        -17.66        15.62 o                         
   7  11   3          2.37          0.16        19.82 o                         
  -2  12   3          5.78          1.98        19.30 o                         
   0  12   3          9.62          5.12        17.99 o                         
   2  12   3          4.63        -27.30        18.20 o                         
 -14   0   4        106.57        139.48        24.43 o                         
 -12   0   4        654.31        696.07        44.48 o                         
 -10   0   4        585.63        686.99        32.52 o                         
  -8   0   4       1582.23       1656.38        73.54 o                         
  -6   0   4        730.39        510.32        22.85 o                         
  -4   0   4        112.56        124.35        11.08 o                         
  -2   0   4      16600.68      19742.80       522.41 o                         
   2   0   4       2411.83       2565.25       117.10 o                         
   4   0   4       3734.78       4111.54       184.54 o                         
   6   0   4        591.49        382.64        30.11 o                         
   8   0   4        161.10        108.05        23.39 o                         
  10   0   4        178.25        197.38        33.49 o                         
  12   0   4          0.03         -6.43        21.91 o                         
  14   0   4        537.54        589.86        52.21 o                         
 -15   1   4         12.58          5.51        13.95 o                         
 -13   1   4         11.62         19.95        15.23 o                         
 -11   1   4         22.41          1.89         8.99 o                         
  -9   1   4        525.78        578.00        19.97 o                         
  -7   1   4        286.31        238.32         8.94 o                         
  -5   1   4        786.12        813.90        18.98 o                         
  -3   1   4        882.97        708.56        16.29 o                         
  -1   1   4      14855.68      12976.48       271.37 o                         
   1   1   4       4795.14       3743.31       157.38 o                         
   3   1   4       1898.08       1946.76       154.48 o                         
   5   1   4        405.62        451.09        21.98 o                         
   7   1   4          9.61         -4.23         8.11 o                         
   9   1   4        932.62        838.55        38.38 o                         
  11   1   4       1178.41       1201.81        52.50 o                         
  13   1   4        109.37        159.64        27.70 o                         
  15   1   4         46.21         28.49        21.93 o                         
 -14   2   4         54.65         74.92        16.76 o                         
 -12   2   4         53.41         36.56        13.18 o                         
 -10   2   4        543.70        499.05        18.93 o                         
  -8   2   4         61.99         38.87         6.13 o                         
  -6   2   4        449.04        470.38        15.75 o                         
  -4   2   4       1741.13       1764.50        36.55 o                         
  -2   2   4       2086.26       1640.19        38.71 o                         
   0   2   4         28.77         23.42         4.08 o                         
   4   2   4       1974.20       2367.54       132.85 o                         
   6   2   4       1518.33       1636.63       105.78 o                         
   8   2   4        134.21        190.64        21.41 o                         
  10   2   4         74.06         80.55        18.36 o                         
  12   2   4          1.33         -2.90        14.88 o                         
  14   2   4          0.27         -3.74        18.03 o                         
 -15   3   4         22.37          9.61        14.91 o                         
 -13   3   4         11.94         -1.41        11.69 o                         
 -11   3   4        561.50        529.31        24.50 o                         
  -9   3   4        147.94        109.87        11.50 o                         
  -7   3   4          3.74          5.44         4.98 o                         
  -5   3   4       1477.21       1624.31        40.51 o                         
  -3   3   4        820.59        551.26        12.45 o                         
  -1   3   4      13680.07      13732.55       347.47 o                         
   1   3   4       1487.01       2052.11        58.53 o                         
   3   3   4       4332.01       4532.01       155.69 o                         
   7   3   4        226.33        217.30        16.48 o                         
   9   3   4        353.95        354.18        18.55 o                         
  11   3   4         85.93         54.42        15.51 o                         
  13   3   4        395.98        425.01        25.59 o                         
  15   3   4          0.20        -28.56        19.04 o                         
 -14   4   4          1.28         -4.92        14.46 o                         
 -12   4   4         12.13         -8.17        11.24 o                         
 -10   4   4          0.24          1.72         9.83 o                         
  -8   4   4        451.47        466.99        17.03 o                         
  -6   4   4        247.07        240.78         9.15 o                         
  -4   4   4        145.59        125.30         6.61 o                         
  -2   4   4         93.00         82.96         6.93 o                         
   0   4   4       1762.45       1520.98        61.55 o                         
   4   4   4       1919.20       1432.21        36.59 o                         
   6   4   4        660.32        661.67        37.37 o                         
   8   4   4        162.42        241.49        21.48 o                         
  10   4   4          2.08        -14.57         9.71 o                         
  12   4   4        204.92        212.02        28.13 o                         
  14   4   4         13.00         18.93        18.24 o                         
 -13   5   4          0.05          9.89        16.26 o                         
 -11   5   4          8.50          2.02        14.05 o                         
  -9   5   4       1214.73       1271.48        35.47 o                         
  -7   5   4          6.60         29.40         8.23 o                         
  -5   5   4        209.71        221.07        13.88 o                         
  -3   5   4        243.13        245.62        12.45 o                         
  -1   5   4        846.11        773.60        54.35 o                         
   1   5   4         46.53         21.92         5.28 o                         
   3   5   4        137.47        120.19        12.31 o                         
   5   5   4        111.01         96.29        10.68 o                         
   7   5   4        290.86        257.50        23.46 o                         
   9   5   4          3.52         23.38         9.78 o                         
  11   5   4          7.49        -13.12        11.24 o                         
  13   5   4          0.88        -25.61        17.07 o                         
 -12   6   4          1.18        -19.35        16.01 o                         
 -10   6   4         10.60         10.85        10.93 o                         
  -8   6   4        207.35        264.22        19.17 o                         
  -6   6   4        132.19        188.15        20.63 o                         
  -4   6   4        167.88        209.40        17.82 o                         
  -2   6   4       1574.63       1631.00       149.71 o                         
   0   6   4       1201.58       1147.03        58.45 o                         
   4   6   4        432.33        429.88        19.73 o                         
   6   6   4          0.63          2.33         7.92 o                         
   8   6   4         14.74        -12.24         8.16 o                         
  10   6   4         20.24          0.83        10.36 o                         
  12   6   4        217.46        219.86        38.30 o                         
 -11   7   4         14.99         18.30        16.46 o                         
  -9   7   4         31.86         16.11        12.34 o                         
  -7   7   4         78.30         88.06        14.01 o                         
  -5   7   4         11.85         14.30         8.05 o                         
  -3   7   4        177.80        234.22        25.68 o                         
  -1   7   4        349.24        273.37        17.75 o                         
   1   7   4         24.37         59.30        15.37 o                         
   3   7   4         45.89         20.47        10.05 o                         
   5   7   4        259.00        289.65        26.77 o                         
   7   7   4         72.96         32.28        12.28 o                         
   9   7   4         11.42         14.06        11.41 o                         
  11   7   4         34.66         38.11        15.08 o                         
 -10   8   4         87.43        155.75        24.81 o                         
  -8   8   4        150.66        186.66        19.98 o                         
  -6   8   4          2.67         -3.31        10.08 o                         
  -4   8   4         10.14         19.83        11.00 o                         
  -2   8   4         26.71         54.93        13.12 o                         
   0   8   4         24.33         17.30        10.94 o                         
   2   8   4        403.02        497.97        23.25 o                         
   4   8   4          0.26          7.80        16.00 o                         
   6   8   4        427.92        421.55        25.51 o                         
   8   8   4          2.59          0.71        12.96 o                         
  10   8   4          9.73         -7.65        13.41 o                         
  -9   9   4         89.87        111.94        39.67 o                         
  -7   9   4         82.23         66.53        19.38 o                         
  -5   9   4        153.95        115.77        21.61 o                         
  -3   9   4          0.39        -15.89        10.59 o                         
  -1   9   4          1.35        -14.29        10.21 o                         
   1   9   4         96.55        123.10        16.43 o                         
   3   9   4        785.59        769.78        31.80 o                         
   5   9   4         70.60        103.80        17.84 o                         
   7   9   4        237.40        245.52        22.93 o                         
   9   9   4        102.09        102.64        25.89 o                         
  -8  10   4         13.47         21.57        19.29 o                         
  -6  10   4          0.35         -1.67        17.31 o                         
  -4  10   4          2.16         -2.72        13.11 o                         
  -2  10   4         85.83        116.05        17.73 o                         
   0  10   4          0.01         -9.46        11.55 o                         
   2  10   4         35.25          7.81        12.94 o                         
   4  10   4          1.79         20.25        15.05 o                         
   6  10   4        170.94        193.59        26.43 o                         
   8  10   4         11.59          3.51        14.74 o                         
  -5  11   4         62.97         66.30        40.41 o                         
  -3  11   4         18.24         31.50        15.26 o                         
  -1  11   4         52.02         42.32        15.16 o                         
   1  11   4         31.80         57.27        15.75 o                         
   3  11   4         26.48         26.42        18.86 o                         
   5  11   4         97.23         72.71        22.46 o                         
  -2  12   4         47.87         30.81        19.84 o                         
   0  12   4          0.60         -5.69        19.01 o                         
   2  12   4          2.40         -6.00        19.76 o                         
 -15   1   5         25.93         13.89        23.68 o                         
 -13   1   5          0.08        -13.23         8.82 o                         
 -11   1   5         62.84         74.19        11.86 o                         
  -9   1   5        315.41        344.16        15.08 o                         
  -7   1   5         59.95         36.07         8.19 o                         
  -5   1   5        491.07        459.20        12.77 o                         
  -3   1   5       5345.87       4461.07        85.67 o                         
  -1   1   5        132.22         66.32         5.66 o                         
   1   1   5        215.55        242.15        20.36 o                         
   3   1   5         98.03         98.29        11.91 o                         
   5   1   5       2257.59       2118.70        91.55 o                         
   7   1   5          0.03        -12.16         9.25 o                         
   9   1   5        292.22        311.65        26.47 o                         
  11   1   5         20.58          1.77        15.01 o                         
  13   1   5          3.52         -6.74        16.30 o                         
  15   1   5         12.40        -27.58        18.39 o                         
 -14   2   5         52.43        109.11        18.24 o                         
 -12   2   5        161.20        169.45        16.04 o                         
 -10   2   5          0.36         -5.05         7.54 o                         
  -8   2   5         33.30         15.25         6.99 o                         
  -6   2   5       1721.27       1693.83        72.11 o                         
  -4   2   5        727.73        726.17        17.65 o                         
  -2   2   5       3941.62       4303.28        92.80 o                         
   2   2   5          7.23          2.69         5.64 o                         
   4   2   5        226.49        218.32        20.01 o                         
   6   2   5         79.34         74.80        18.48 o                         
   8   2   5          4.91         -5.95        11.14 o                         
  10   2   5        340.53        404.58        33.02 o                         
  12   2   5        515.78        436.93        30.65 o                         
  14   2   5        153.43        208.01        29.22 o                         
 -13   3   5          0.04         -0.53        12.55 o                         
 -11   3   5        440.30        393.63        17.86 o                         
  -9   3   5        318.81        285.25        13.93 o                         
  -7   3   5         99.67        119.04         8.63 o                         
  -5   3   5         12.70          9.91         3.86 o                         
  -3   3   5        899.87        786.37        26.64 o                         
  -1   3   5          6.54         10.88         4.19 o                         
   3   3   5        218.78        134.73         9.69 o                         
   5   3   5         44.21         58.63         9.85 o                         
   7   3   5        880.82       1018.18        34.66 o                         
   9   3   5         34.60          4.86        10.98 o                         
  11   3   5         65.02         55.37        13.96 o                         
  13   3   5         17.70          8.13        15.68 o                         
 -14   4   5          1.10         -8.97        14.81 o                         
 -12   4   5         12.23         14.09        14.82 o                         
 -10   4   5        714.90        778.33        32.63 o                         
  -8   4   5         64.15         72.87         8.43 o                         
  -6   4   5          5.69          0.01         5.02 o                         
  -4   4   5       1125.73       1221.83        29.77 o                         
  -2   4   5        115.47         97.33         7.73 o                         
   0   4   5        152.32        224.63        17.04 o                         
   2   4   5        782.10        766.83        26.40 o                         
   4   4   5       1481.91       1766.06        44.05 o                         
   6   4   5         31.62         27.72         7.92 o                         
   8   4   5          2.09         -6.47         8.86 o                         
  10   4   5         98.34         75.21        14.72 o                         
  12   4   5         56.61         85.09        17.86 o                         
  14   4   5          3.75         -9.47        21.91 o                         
 -13   5   5          1.00         -1.07        15.73 o                         
 -11   5   5         39.12         23.37        16.75 o                         
  -9   5   5        472.04        413.85        46.75 o                         
  -7   5   5        164.77        198.30        23.95 o                         
  -5   5   5        600.34        660.87        33.43 o                         
  -3   5   5        441.77        500.00        20.09 o                         
  -1   5   5        131.92        175.53        21.51 o                         
   1   5   5        514.64        448.74        19.08 o                         
   5   5   5         31.87         48.43         8.58 o                         
   7   5   5        556.64        372.21        16.30 o                         
   9   5   5        408.14        371.12        20.60 o                         
  11   5   5          0.16        -12.24        11.31 o                         
  13   5   5         19.29        -16.11        13.42 o                         
 -12   6   5          0.59         -7.27        16.82 o                         
 -10   6   5          0.00         -8.47        12.60 o                         
  -8   6   5         12.56         -2.57         9.22 o                         
  -6   6   5         96.73        105.71        18.03 o                         
  -4   6   5        201.79        200.19        17.18 o                         
  -2   6   5         87.42        131.18        13.83 o                         
   0   6   5         15.44         35.45         9.86 o                         
   2   6   5        400.95        415.51        21.82 o                         
   4   6   5         77.24         50.71        11.12 o                         
   6   6   5       1502.92       1430.53        39.85 o                         
   8   6   5         39.35         43.68        18.95 o                         
  10   6   5         25.76          1.57        11.14 o                         
  12   6   5         14.22         -4.89        14.53 o                         
 -11   7   5         88.32         60.26        19.78 o                         
  -9   7   5        241.91        335.12        23.07 o                         
  -7   7   5         45.79         26.31        11.56 o                         
  -5   7   5         15.84         18.92        11.57 o                         
  -3   7   5          4.19          3.22         8.82 o                         
  -1   7   5          6.17         -5.00         8.20 o                         
   1   7   5         61.72         83.72        13.29 o                         
   3   7   5          1.42          6.17         9.73 o                         
   5   7   5        740.42        723.75        29.79 o                         
   7   7   5         37.08         26.70        17.80 o                         
   9   7   5          0.60        -17.32        12.58 o                         
  11   7   5         83.17         67.43        28.22 o                         
 -10   8   5        118.93        121.29        34.54 o                         
  -8   8   5          0.11        -13.97        11.35 o                         
  -6   8   5         87.83        111.44        24.06 o                         
  -4   8   5          2.09         -8.64         7.93 o                         
  -2   8   5          9.92         -7.29         9.42 o                         
   0   8   5         97.18        111.20        14.79 o                         
   2   8   5        578.94        603.16        26.94 o                         
   4   8   5          4.25          4.44        13.32 o                         
   6   8   5        217.91        215.12        24.63 o                         
   8   8   5         35.71         33.00        15.19 o                         
  10   8   5         21.13         16.99        15.97 o                         
  -9   9   5         25.71         35.73        19.70 o                         
  -7   9   5          6.95          0.67        16.33 o                         
  -5   9   5          1.02         -5.39        13.47 o                         
  -3   9   5         29.04         38.71        13.44 o                         
  -1   9   5         26.32         -6.47        10.50 o                         
   1   9   5         32.25          8.70        14.99 o                         
   3   9   5         44.40         62.96        15.58 o                         
   5   9   5          0.11          7.54        13.40 o                         
   7   9   5         20.72         11.48        15.01 o                         
   9   9   5          1.44         -4.06        14.41 o                         
  -8  10   5         12.58          9.98        18.69 o                         
  -6  10   5         68.77         75.12        27.53 o                         
  -4  10   5         12.75        -22.50        15.00 o                         
  -2  10   5          0.01         -8.89        12.44 o                         
   0  10   5          0.45         17.43        13.05 o                         
   2  10   5         10.25         -0.13        13.35 o                         
   4  10   5         60.23         30.24        20.66 o                         
   6  10   5         65.49         56.01        17.57 o                         
   8  10   5         21.02         46.69        26.32 o                         
  -5  11   5          3.50          0.51        17.45 o                         
  -3  11   5          8.10         -1.14        13.54 o                         
  -1  11   5          0.00        -11.79        14.47 o                         
   1  11   5          6.01         -9.93        13.92 o                         
   3  11   5          0.04        -14.03        15.53 o                         
   5  11   5         67.81         81.38        21.11 o                         
   0  12   5          3.91         13.46        21.14 o                         
 -14   0   6          0.30         -6.21        16.18 o                         
 -12   0   6        213.14        175.98        35.73 o                         
 -10   0   6         28.14         37.80        13.37 o                         
  -8   0   6         42.56         43.21        11.84 o                         
  -6   0   6          6.34         -2.93         7.38 o                         
  -4   0   6      10903.05      11256.70       272.85 o                         
  -2   0   6       4330.90       4886.30       147.87 o                         
   0   0   6        180.20        138.16        14.98 o                         
   4   0   6        240.70        275.67        24.42 o                         
   6   0   6          2.89          0.92        13.24 o                         
   8   0   6        333.78        341.16        32.30 o                         
  10   0   6       3522.25       3817.37       186.89 o                         
  12   0   6         14.76        -29.43        23.41 o                         
  14   0   6         14.60          6.04        30.06 o                         
 -15   1   6         14.06          2.69        13.18 o                         
 -13   1   6         19.69         10.88        11.88 o                         
 -11   1   6          0.58         -8.69         8.54 o                         
  -9   1   6        108.80        147.43        12.66 o                         
  -7   1   6        387.77        407.03        15.27 o                         
  -5   1   6          6.80         24.25         4.91 o                         
  -3   1   6       1120.81       1117.67        25.00 o                         
  -1   1   6         91.13         70.65        10.73 o                         
   1   1   6       1221.27       1436.16        50.01 o                         
   3   1   6         64.85         89.87        12.67 o                         
   5   1   6        491.55        620.34        29.38 o                         
   7   1   6        197.10        203.21        20.90 o                         
   9   1   6        501.91        388.74        25.77 o                         
  11   1   6        293.45        425.12        35.58 o                         
  13   1   6        407.42        454.11        39.97 o                         
 -14   2   6          9.00         24.82        12.21 o                         
 -12   2   6        264.02        400.34        22.76 o                         
 -10   2   6        105.60        103.06        12.58 o                         
  -8   2   6        137.96        140.01        18.72 o                         
  -6   2   6         15.34          7.96         6.16 o                         
  -4   2   6        223.31        251.67         9.19 o                         
  -2   2   6        640.21        699.64        18.93 o                         
   0   2   6       1051.31        921.69        28.02 o                         
   2   2   6       2680.76       3086.32        81.79 o                         
   4   2   6         11.36         11.90         9.01 o                         
   6   2   6        210.83        303.89        39.29 o                         
   8   2   6        128.11        141.48        19.73 o                         
  10   2   6        155.52        106.07        20.16 o                         
  12   2   6         77.28         86.41        21.44 o                         
  14   2   6          0.81        -22.87        15.25 o                         
 -13   3   6          1.27         -3.04        12.81 o                         
 -11   3   6          7.62         -2.49         9.30 o                         
  -9   3   6        732.82        713.79        23.53 o                         
  -7   3   6          0.51          5.28         5.42 o                         
  -5   3   6        169.41        213.36         9.22 o                         
  -3   3   6        255.04        208.62         9.04 o                         
  -1   3   6        822.34       1024.51        26.10 o                         
   1   3   6        113.92        108.46         8.39 o                         
   3   3   6       3691.22       3775.09        99.49 o                         
   5   3   6         74.03         45.94        12.93 o                         
   7   3   6        920.69        884.82        63.93 o                         
   9   3   6        249.32        291.42        22.52 o                         
  11   3   6         35.44         39.95        14.07 o                         
  13   3   6         77.06         55.61        18.19 o                         
 -14   4   6          2.43         -7.29        20.10 o                         
 -12   4   6          2.19        -10.95        14.94 o                         
 -10   4   6        425.42        408.04        20.66 o                         
  -8   4   6        151.01        168.67        15.84 o                         
  -6   4   6          0.05         -0.11         6.11 o                         
  -4   4   6        668.71        602.78        21.05 o                         
  -2   4   6       3081.13       3053.14        88.08 o                         
   0   4   6       1200.81        896.23        23.71 o                         
   4   4   6         10.76         23.62         8.00 o                         
   6   4   6         63.06         59.86        11.36 o                         
   8   4   6         90.47        128.66        15.92 o                         
  10   4   6        203.81        219.65        21.77 o                         
  12   4   6          7.85         -3.17        13.57 o                         
  14   4   6          0.29        -15.04        15.79 o                         
 -13   5   6          0.68        -12.69        17.31 o                         
 -11   5   6          3.88         -7.95        15.68 o                         
  -9   5   6        503.08        515.04        41.13 o                         
  -7   5   6        501.46        450.53        41.24 o                         
  -5   5   6        107.78         85.28        13.96 o                         
  -3   5   6        227.70        224.31        10.68 o                         
  -1   5   6       3893.04       4414.28       225.08 o                         
   1   5   6        657.03        624.55        24.27 o                         
   3   5   6         40.44         22.84         9.63 o                         
   5   5   6        120.36        103.77        10.95 o                         
   7   5   6        581.45        501.02        19.87 o                         
   9   5   6          0.01        -11.25        11.05 o                         
  11   5   6        126.25        136.26        18.73 o                         
  13   5   6          0.45        -17.66        13.68 o                         
 -12   6   6         46.09         52.03        20.43 o                         
 -10   6   6         17.01          3.51        15.20 o                         
  -8   6   6         33.12         53.36        12.97 o                         
  -6   6   6         25.99         18.37        11.90 o                         
  -4   6   6        596.19        404.95        16.64 o                         
  -2   6   6          0.93         -1.00         8.59 o                         
   0   6   6         31.08         26.53         9.95 o                         
   4   6   6        160.28        218.10        24.29 o                         
   6   6   6        784.32        888.76        38.64 o                         
   8   6   6        134.50        105.22        16.81 o                         
  10   6   6         11.38         -9.29        12.47 o                         
  12   6   6         85.70        102.75        19.13 o                         
 -11   7   6          2.16         -7.65        17.21 o                         
  -9   7   6         17.07          4.72        15.39 o                         
  -7   7   6        179.75        136.37        16.18 o                         
  -5   7   6        124.51        198.90        27.18 o                         
  -3   7   6         10.32         -2.94         9.95 o                         
  -1   7   6        337.84        268.06        16.24 o                         
   1   7   6         38.19         61.21        12.35 o                         
   3   7   6         44.26         47.99        12.62 o                         
   5   7   6        126.08        111.45        16.88 o                         
   7   7   6         21.90          8.78        15.60 o                         
   9   7   6          9.44          3.62        13.12 o                         
  11   7   6         37.51         28.76        19.70 o                         
 -10   8   6        119.35        137.70        32.44 o                         
  -8   8   6          0.47          7.04        12.28 o                         
  -6   8   6        349.20        381.28        21.88 o                         
  -4   8   6         21.96          7.94        12.95 o                         
  -2   8   6         21.00         13.11        10.82 o                         
   0   8   6         10.47        -12.54        11.35 o                         
   2   8   6        676.38        722.07        31.26 o                         
   4   8   6        805.18        907.87        36.05 o                         
   6   8   6          7.11        -18.46        13.93 o                         
   8   8   6         73.12         61.01        16.98 o                         
  10   8   6          0.02        -20.50        15.27 o                         
  -9   9   6         29.79         24.20        30.30 o                         
  -7   9   6          0.00         11.75        13.18 o                         
  -5   9   6          7.84         -8.93        11.90 o                         
  -3   9   6          3.99        -12.25        10.36 o                         
  -1   9   6          1.54        -15.34        10.23 o                         
   1   9   6        108.48        100.46        18.26 o                         
   3   9   6         50.28         71.24        15.76 o                         
   5   9   6        262.08        250.81        25.22 o                         
   7   9   6          7.45         10.06        15.24 o                         
   9   9   6         24.10          6.50        15.70 o                         
  -6  10   6        129.41        156.76        54.28 o                         
  -4  10   6         17.43          2.76        17.21 o                         
  -2  10   6         27.10         28.97        14.94 o                         
   0  10   6        119.03        117.64        17.99 o                         
   2  10   6         22.09         -4.14        13.29 o                         
   4  10   6          0.10        -15.96        18.03 o                         
   6  10   6         35.06         44.56        25.48 o                         
  -5  11   6          9.49          1.32        20.04 o                         
  -3  11   6         85.57         97.75        24.94 o                         
  -1  11   6          2.03         -7.91        14.35 o                         
   1  11   6          0.93         -6.67        13.97 o                         
   3  11   6         11.29          2.56        17.40 o                         
   5  11   6         15.25          4.76        17.62 o                         
 -13   1   7         16.23         -7.89        11.20 o                         
 -11   1   7         36.53         39.80        10.87 o                         
  -9   1   7         34.94         30.59         8.99 o                         
  -7   1   7        408.86        361.64        14.97 o                         
  -5   1   7        198.70        216.82         9.80 o                         
  -3   1   7       1138.80       1172.87        26.51 o                         
  -1   1   7         15.76          2.92         5.42 o                         
   1   1   7       1089.69       1209.97        44.44 o                         
   3   1   7        219.82        198.22        14.60 o                         
   5   1   7          0.75         -9.28         9.98 o                         
   7   1   7         35.51         45.88        14.49 o                         
   9   1   7       1973.32       1954.16        75.94 o                         
  11   1   7        185.18        147.76        44.84 o                         
  13   1   7         17.17         33.15        21.08 o                         
 -14   2   7         18.17         10.66        12.09 o                         
 -12   2   7          1.02          1.28        10.45 o                         
 -10   2   7        799.55        845.47        28.81 o                         
  -8   2   7        123.98        163.13        13.06 o                         
  -6   2   7        489.65        394.19        15.09 o                         
  -4   2   7        192.01        207.64         9.59 o                         
  -2   2   7       2204.67       2012.77        46.94 o                         
   0   2   7        342.57        403.80        16.08 o                         
   2   2   7        689.83        587.93        23.88 o                         
   4   2   7       2443.27       2398.53       144.90 o                         
   6   2   7        122.96        121.09        28.82 o                         
   8   2   7          1.00         -2.76        11.69 o                         
  10   2   7          4.40         -2.94        15.23 o                         
  12   2   7          0.39        -11.56        16.60 o                         
  14   2   7         31.45         56.87        31.60 o                         
 -13   3   7          2.92          3.65        13.21 o                         
 -11   3   7         81.28         57.88        14.56 o                         
  -9   3   7        537.89        580.98        21.25 o                         
  -7   3   7         21.11         19.66         7.60 o                         
  -5   3   7        104.68        112.34         9.61 o                         
  -3   3   7        357.82        316.05        16.04 o                         
  -1   3   7        282.72        155.87        10.95 o                         
   1   3   7       3025.85       2986.98        79.83 o                         
   3   3   7         61.91        160.94        18.16 o                         
   5   3   7        784.13        798.22        28.78 o                         
   7   3   7        231.55        249.33        19.71 o                         
   9   3   7       1175.97       1178.02        42.13 o                         
  11   3   7          4.12          6.35        11.85 o                         
  13   3   7         54.77         83.36        20.50 o                         
 -12   4   7         17.16          6.01        16.09 o                         
 -10   4   7         26.90         11.52        11.03 o                         
  -8   4   7         80.39         44.90        11.13 o                         
  -6   4   7        740.98        724.85        27.32 o                         
  -4   4   7         18.31         15.11         6.35 o                         
  -2   4   7        323.18        328.23        12.41 o                         
   0   4   7        116.78        112.76        15.42 o                         
   2   4   7         59.84        103.32        22.36 o                         
   4   4   7        434.78        368.88        23.35 o                         
   6   4   7        517.34        535.07        22.82 o                         
   8   4   7        879.71        791.65        31.72 o                         
  10   4   7         23.81          5.10        12.59 o                         
  12   4   7        143.59        146.72        21.09 o                         
 -13   5   7         19.92         25.47        20.61 o                         
 -11   5   7         21.49         23.73        16.61 o                         
  -9   5   7         63.97         43.88        12.99 o                         
  -7   5   7        588.18        616.09        38.11 o                         
  -5   5   7          1.27          8.33         9.74 o                         
  -3   5   7        265.94        261.39        20.59 o                         
  -1   5   7          3.58        -10.95         7.30 o                         
   3   5   7         62.54         34.43        10.51 o                         
   5   5   7        109.15         70.29        13.24 o                         
   7   5   7        189.42        286.30        45.14 o                         
   9   5   7         64.02         47.10        21.09 o                         
  11   5   7        103.44         75.48        16.84 o                         
  13   5   7          0.68        -17.07        15.17 o                         
 -12   6   7          0.19        -22.55        15.63 o                         
 -10   6   7          7.60         10.03        14.31 o                         
  -8   6   7          0.39        -13.26        13.43 o                         
  -6   6   7          5.76         -4.88         9.05 o                         
  -4   6   7        236.36        264.16        19.60 o                         
  -2   6   7          0.70         11.14         9.84 o                         
   0   6   7        166.95        234.56        18.38 o                         
   2   6   7         35.33         15.19         9.92 o                         
   4   6   7          7.11         -3.68         9.74 o                         
   6   6   7        104.27        101.28        20.84 o                         
   8   6   7        153.56         98.42        21.75 o                         
  10   6   7        170.54        232.46        29.22 o                         
  12   6   7         16.45         -6.46        19.39 o                         
 -11   7   7        207.00        272.73        31.06 o                         
  -9   7   7          1.52        -19.71        13.14 o                         
  -7   7   7        258.28        327.40        21.74 o                         
  -5   7   7        122.95        178.26        18.02 o                         
  -3   7   7        114.46        126.48        15.48 o                         
  -1   7   7         15.08         14.29        19.29 o                         
   1   7   7        609.28        698.95        28.71 o                         
   3   7   7        203.60        262.77        24.97 o                         
   5   7   7        364.52        348.05        25.21 o                         
   7   7   7         21.57          4.11        14.01 o                         
   9   7   7          6.79         -4.29        18.08 o                         
  11   7   7          0.01         19.14        21.54 o                         
 -10   8   7          1.50         -7.22        16.94 o                         
  -8   8   7          1.33        -12.91        12.75 o                         
  -6   8   7        121.24        116.92        17.25 o                         
  -4   8   7         24.67         31.95        11.53 o                         
  -2   8   7          0.04         -0.41        10.32 o                         
   0   8   7        111.21        169.04        18.29 o                         
   2   8   7          0.29          3.14        12.12 o                         
   4   8   7        469.63        392.20        23.04 o                         
   6   8   7          8.63        -19.41        12.94 o                         
   8   8   7          5.35        -19.64        13.10 o                         
  10   8   7         17.94         14.40        19.12 o                         
  -9   9   7         17.17         15.98        25.31 o                         
  -7   9   7         48.84         30.82        14.16 o                         
  -5   9   7          0.00         -1.35        12.70 o                         
  -3   9   7          0.01         -6.42        16.13 o                         
  -1   9   7          0.15        -16.17        10.78 o                         
   1   9   7         43.73         48.25        15.36 o                         
   3   9   7         37.99         11.90        13.14 o                         
   5   9   7          2.65        -15.76        13.79 o                         
   7   9   7          3.17          0.16        16.16 o                         
  -6  10   7          1.07        -15.92        18.62 o                         
  -4  10   7        115.57        117.95        18.19 o                         
  -2  10   7          0.14         -2.46        15.81 o                         
   0  10   7         11.00          1.81        13.15 o                         
   2  10   7         15.51        -17.87        13.86 o                         
   4  10   7          6.81         -2.60        15.81 o                         
   6  10   7          1.12        -10.54        15.49 o                         
  -3  11   7          8.39        -27.62        18.71 o                         
  -1  11   7          0.70        -21.34        14.23 o                         
   1  11   7         19.41         20.98        15.53 o                         
   3  11   7         28.89          0.57        16.86 o                         
 -14   0   8         36.26         51.14        20.54 o                         
 -12   0   8         33.92         20.63        15.30 o                         
 -10   0   8        168.26        216.61        35.15 o                         
  -8   0   8        400.33        528.48        28.18 o                         
  -6   0   8         33.73         33.10        11.33 o                         
  -4   0   8        716.02        703.41        23.39 o                         
  -2   0   8       1492.51       1538.87        53.60 o                         
   4   0   8       3178.90       3527.83       165.06 o                         
   6   0   8          7.63         -4.88        17.22 o                         
   8   0   8        386.57        639.01        51.10 o                         
  10   0   8        547.31        472.00        46.83 o                         
  12   0   8       1072.63       1357.43        90.44 o                         
  14   0   8          2.95         30.14        30.90 o                         
 -13   1   8         23.83          5.73        17.26 o                         
 -11   1   8          0.15         -9.21         8.79 o                         
  -9   1   8         21.84         23.16         9.40 o                         
  -7   1   8          8.23         12.82         7.54 o                         
  -5   1   8       1017.42       1078.64        29.68 o                         
  -3   1   8          0.45         -4.97         4.12 o                         
  -1   1   8          3.10         11.17         7.38 o                         
   1   1   8        930.29        831.29        34.07 o                         
   3   1   8       2162.61       2117.28        92.92 o                         
   5   1   8        251.22        254.78        18.75 o                         
   7   1   8          0.41         -4.23        12.98 o                         
   9   1   8       1232.99       1300.03        57.09 o                         
  11   1   8        455.08        561.23        35.68 o                         
  13   1   8         41.18         39.60        23.02 o                         
 -14   2   8          2.97        -12.23        13.77 o                         
 -12   2   8         13.96         25.12        13.39 o                         
 -10   2   8        138.86        122.84        14.02 o                         
  -8   2   8          3.38         -3.11         8.07 o                         
  -6   2   8         10.24         -5.13         6.57 o                         
  -4   2   8          5.81          8.44         5.15 o                         
  -2   2   8         20.22         27.18         5.95 o                         
   0   2   8        453.44        545.24        28.97 o                         
   2   2   8         55.37         74.89        10.84 o                         
   4   2   8       1164.63       1088.08        70.91 o                         
   6   2   8          2.03        -16.75        11.17 o                         
   8   2   8         18.23         24.40        15.69 o                         
  10   2   8         27.04         34.11        20.37 o                         
  12   2   8         86.70        154.82        38.77 o                         
 -13   3   8         16.92         41.86        15.43 o                         
 -11   3   8         34.02         15.67        12.37 o                         
  -9   3   8          8.04         -6.08        10.22 o                         
  -7   3   8          2.22        -11.44         7.62 o                         
  -5   3   8         75.96        104.79        10.54 o                         
  -3   3   8        447.02        486.08        21.43 o                         
  -1   3   8          7.34         13.79         6.73 o                         
   1   3   8        970.88       1032.30        32.92 o                         
   3   3   8        573.36        594.15        23.32 o                         
   5   3   8        197.61        223.37        20.80 o                         
   7   3   8        269.25        293.17        21.98 o                         
   9   3   8        180.09        221.57        32.60 o                         
  11   3   8         64.33         40.03        15.58 o                         
  13   3   8          4.98         -6.70        16.42 o                         
 -12   4   8          9.43         -6.85        12.04 o                         
 -10   4   8         12.83          8.89        10.95 o                         
  -8   4   8        230.74        277.64        25.04 o                         
  -6   4   8          1.81         -6.57         7.57 o                         
  -4   4   8         36.71         37.59         7.82 o                         
  -2   4   8         16.65          1.41         6.26 o                         
   0   4   8         71.39        124.41        28.48 o                         
   4   4   8         33.09         26.41        13.55 o                         
   6   4   8        160.18        251.74        18.06 o                         
   8   4   8        286.96        334.58        33.48 o                         
  10   4   8         94.37        101.58        18.90 o                         
  12   4   8         49.79         53.52        17.40 o                         
 -11   5   8         20.45         10.68        17.00 o                         
  -9   5   8          1.24        -12.13        10.37 o                         
  -7   5   8         92.31         43.39        11.56 o                         
  -5   5   8         43.98         33.79        18.07 o                         
  -3   5   8          8.67         -1.63         8.41 o                         
  -1   5   8          3.60          0.06         8.60 o                         
   1   5   8         50.89         61.25        11.94 o                         
   3   5   8          1.85        -12.85         8.95 o                         
   5   5   8         65.99         70.46        15.91 o                         
   7   5   8         12.49         -3.66        14.63 o                         
   9   5   8        123.89         88.19        21.46 o                         
  11   5   8        155.93        175.57        38.97 o                         
 -10   6   8          7.11         16.69        17.22 o                         
  -8   6   8         38.47         32.92        15.30 o                         
  -6   6   8          0.96         -2.57        10.35 o                         
  -4   6   8        183.49        200.28        18.23 o                         
  -2   6   8        320.34        300.11        18.09 o                         
   0   6   8        618.30        471.76        22.25 o                         
   2   6   8        567.18        564.58        25.38 o                         
   4   6   8          0.78        -14.31        10.23 o                         
   6   6   8        192.93        172.78        24.02 o                         
   8   6   8         35.33         13.87        17.05 o                         
  10   6   8         93.37         86.02        24.53 o                         
 -11   7   8         24.11          1.35        19.39 o                         
  -9   7   8          9.03         26.46        17.37 o                         
  -7   7   8        310.64        341.57        21.33 o                         
  -5   7   8          5.64          4.05        10.54 o                         
  -3   7   8          0.52         -4.93        13.97 o                         
  -1   7   8         18.29         10.89        10.44 o                         
   1   7   8        541.94        444.74        22.87 o                         
   3   7   8         12.98          4.02        12.14 o                         
   5   7   8         91.34         65.02        15.70 o                         
   7   7   8         61.82         41.44        19.62 o                         
   9   7   8          2.77         -5.57        18.45 o                         
  -8   8   8         14.76          6.85        17.59 o                         
  -6   8   8         77.46        141.95        18.83 o                         
  -4   8   8         31.12         28.40        14.77 o                         
  -2   8   8          9.79         -2.75        12.06 o                         
   0   8   8         71.31         85.84        15.39 o                         
   2   8   8         49.10         50.80        15.39 o                         
   4   8   8        200.38        292.53        25.02 o                         
   6   8   8         51.08         22.37        14.89 o                         
   8   8   8          1.31        -12.62        14.19 o                         
  -7   9   8         55.28         30.02        15.59 o                         
  -5   9   8         95.35        122.63        18.54 o                         
  -3   9   8          3.34        -19.84        16.23 o                         
  -1   9   8         10.90         -7.77        12.00 o                         
   1   9   8        174.76        211.22        22.58 o                         
   3   9   8         30.01          8.34        15.14 o                         
   5   9   8          2.64        -24.06        16.32 o                         
   7   9   8         18.49          5.48        15.54 o                         
  -6  10   8          0.38        -10.14        18.21 o                         
  -4  10   8         76.63        102.94        18.78 o                         
  -2  10   8          0.44         -5.91        46.64 o                         
   0  10   8         80.62         87.16        17.54 o                         
   2  10   8          5.53        -10.28        15.16 o                         
   4  10   8         19.82         12.06        16.32 o                         
  -1  11   8          1.06        -25.28        18.58 o                         
   1  11   8         24.84         24.93        17.57 o                         
 -13   1   9         21.66         16.23        15.24 o                         
 -11   1   9         34.19         72.21        12.75 o                         
  -9   1   9         18.96         -4.22         9.92 o                         
  -7   1   9        136.99        160.41        16.78 o                         
  -5   1   9          2.48         -1.42         6.35 o                         
  -3   1   9         78.09         93.92         8.00 o                         
  -1   1   9          0.19         -5.82         6.07 o                         
   1   1   9        640.08        594.93        27.93 o                         
   3   1   9         48.26         77.70        18.07 o                         
   5   1   9        110.79         81.60        15.35 o                         
   7   1   9         10.37          0.82        12.83 o                         
   9   1   9          7.33         13.95        41.05 o                         
  11   1   9        226.07        383.51        39.79 o                         
  13   1   9          5.03        -30.97        20.65 o                         
 -12   2   9         89.68         93.88        17.09 o                         
 -10   2   9         54.10         31.83        15.10 o                         
  -8   2   9          1.33        -13.12         8.75 o                         
  -6   2   9         42.57         28.85         8.54 o                         
  -4   2   9        684.82        547.76        16.33 o                         
  -2   2   9        315.89        336.26        13.07 o                         
   0   2   9         53.65         69.88        10.02 o                         
   2   2   9        372.66        271.83        14.91 o                         
   4   2   9          9.52         -5.06         9.39 o                         
   6   2   9          2.19          3.35        12.10 o                         
   8   2   9       1408.94       1365.03        57.93 o                         
  10   2   9         28.12         55.73        22.00 o                         
  12   2   9         39.51         47.28        22.40 o                         
 -13   3   9          0.08          5.11        14.31 o                         
 -11   3   9          0.24          5.06        12.00 o                         
  -9   3   9          0.81          1.97        10.33 o                         
  -7   3   9         35.82         13.55         9.73 o                         
  -5   3   9         57.79         87.13        23.32 o                         
  -3   3   9         17.58         11.98         7.96 o                         
  -1   3   9         23.18         51.85         9.16 o                         
   1   3   9          0.43         -8.11        10.39 o                         
   3   3   9        179.55        240.88        18.31 o                         
   5   3   9        111.66        151.56        16.23 o                         
   7   3   9         22.05         -9.62        11.16 o                         
   9   3   9        126.68        196.51        22.48 o                         
  11   3   9         65.65         99.86        19.86 o                         
 -12   4   9         53.26         57.46        16.22 o                         
 -10   4   9          3.75         -6.74        11.39 o                         
  -8   4   9        130.72        173.60        17.50 o                         
  -6   4   9         25.87         29.87        11.03 o                         
  -4   4   9         76.76         74.74        13.94 o                         
  -2   4   9        365.03        413.88        24.02 o                         
   0   4   9          3.24         -7.85        10.20 o                         
   2   4   9         18.57          4.12        10.98 o                         
   4   4   9        183.94        188.13        32.14 o                         
   6   4   9        111.66        111.57        19.72 o                         
   8   4   9         39.26         19.55        16.57 o                         
  10   4   9        162.27        207.10        23.27 o                         
  12   4   9          8.55        -17.13        15.75 o                         
 -11   5   9          1.99        -13.70        14.62 o                         
  -9   5   9         28.40          8.42        12.01 o                         
  -7   5   9         71.97         29.32        16.44 o                         
  -5   5   9          0.15          2.28        10.19 o                         
  -3   5   9         82.72         98.05        17.21 o                         
  -1   5   9        168.19        196.65        22.01 o                         
   1   5   9        642.26        753.75        65.71 o                         
   3   5   9        126.19        107.81        19.43 o                         
   5   5   9         40.09         66.49        15.89 o                         
   7   5   9         19.74          8.13        14.33 o                         
   9   5   9         51.31         42.33        20.22 o                         
  11   5   9         68.13         45.30        63.73 o                         
 -10   6   9          1.55          2.61        15.94 o                         
  -8   6   9         48.28         14.88        16.37 o                         
  -6   6   9         10.72          5.63        11.63 o                         
  -4   6   9        295.19        349.09        20.70 o                         
  -2   6   9         25.62         -3.35        10.76 o                         
   0   6   9        388.91        415.15        24.99 o                         
   2   6   9          1.41         -5.12        11.26 o                         
   4   6   9         62.87         45.66        18.33 o                         
   6   6   9         85.87         70.71        18.72 o                         
   8   6   9          1.79        -25.63        17.09 o                         
  10   6   9          0.36         -6.92        17.86 o                         
  -9   7   9          6.99          4.70        15.84 o                         
  -7   7   9        123.31        160.16        24.51 o                         
  -5   7   9         29.70         36.80        13.74 o                         
  -3   7   9          2.09         -4.70        17.01 o                         
  -1   7   9          0.96        -15.25        10.17 o                         
   1   7   9         10.56          3.83        11.76 o                         
   3   7   9        285.35        356.20        26.76 o                         
   5   7   9         26.75          8.09        13.59 o                         
   7   7   9         15.04        -11.70        19.42 o                         
   9   7   9         29.25         19.46        20.99 o                         
  -8   8   9         12.61          9.50        18.80 o                         
  -6   8   9         13.84         13.50        13.65 o                         
  -4   8   9          0.01        -12.10        11.07 o                         
  -2   8   9          0.02         -2.82        22.36 o                         
   0   8   9         86.37        110.66        18.57 o                         
   2   8   9          0.19         -2.67        14.05 o                         
   4   8   9         42.58         30.61        15.13 o                         
   6   8   9          2.65          2.73        14.40 o                         
   8   8   9          1.11        -29.16        20.10 o                         
  -7   9   9          1.05        -23.21        15.48 o                         
  -5   9   9        105.20         89.88        17.24 o                         
  -3   9   9         20.89          6.14        23.65 o                         
  -1   9   9          5.49        -12.28        19.38 o                         
   1   9   9         22.49         19.86        15.64 o                         
   3   9   9         11.28         12.40        15.68 o                         
   5   9   9         13.77         14.17        15.96 o                         
   7   9   9          2.11        -23.18        16.18 o                         
  -4  10   9          7.57        -19.41        12.94 o                         
  -2  10   9          1.88        -11.41        18.94 o                         
   0  10   9         23.19         11.45        15.55 o                         
   2  10   9         49.93         47.26        18.55 o                         
   4  10   9         52.15         49.24        20.24 o                         
 -12   0  10          0.92         -2.31        22.98 o                         
 -10   0  10        264.42        297.20        28.56 o                         
  -8   0  10        209.07        199.48        22.45 o                         
  -6   0  10        218.25        242.67        23.30 o                         
  -4   0  10        196.05        152.28        17.39 o                         
  -2   0  10        482.69        455.76        19.19 o                         
   0   0  10         81.28         45.69        17.35 o                         
   4   0  10         28.65         58.11        19.27 o                         
   6   0  10         43.61         63.20        22.10 o                         
   8   0  10         78.33         67.32        29.00 o                         
  10   0  10          0.27         13.71        29.40 o                         
  12   0  10         21.24        -16.72        27.08 o                         
 -11   1  10         76.53        102.36        17.76 o                         
  -9   1  10          1.24         -6.26         9.60 o                         
  -7   1  10         38.00         12.45         8.68 o                         
  -5   1  10         33.65         33.43         8.71 o                         
  -3   1  10       1238.39       1283.27        30.52 o                         
  -1   1  10        159.39        170.46        14.54 o                         
   1   1  10        231.78        273.95        22.47 o                         
   3   1  10        230.33        198.31        29.48 o                         
   5   1  10          0.33        -10.45        10.55 o                         
   7   1  10        306.77        360.01        28.49 o                         
   9   1  10         48.90         71.52        21.91 o                         
  11   1  10        596.54        679.14        41.92 o                         
 -12   2  10          1.76         -8.63        13.36 o                         
 -10   2  10         16.41         24.39        13.52 o                         
  -8   2  10         42.10          8.56        11.20 o                         
  -6   2  10          1.56        -13.18         8.93 o                         
  -4   2  10         18.83          9.80         9.09 o                         
  -2   2  10         57.43         60.64        10.72 o                         
   0   2  10        260.30        303.87        17.91 o                         
   2   2  10        317.82        302.75        16.37 o                         
   4   2  10         36.15         37.59        12.88 o                         
   6   2  10          5.22         -3.40        12.33 o                         
   8   2  10         26.60         22.26        28.07 o                         
  10   2  10         74.54         96.14        28.79 o                         
  12   2  10          4.92         -3.33        19.03 o                         
 -11   3  10          1.07          8.59        12.87 o                         
  -9   3  10          3.61         -1.25        10.39 o                         
  -7   3  10          4.55         -8.79         9.33 o                         
  -5   3  10        891.97        983.10        34.31 o                         
  -3   3  10        193.76        212.93        16.30 o                         
  -1   3  10          8.81          2.31         7.77 o                         
   1   3  10          5.47          0.47        11.40 o                         
   3   3  10          6.30        -10.29        11.10 o                         
   5   3  10        145.71        178.94        23.21 o                         
   7   3  10        176.44        244.17        27.19 o                         
   9   3  10        456.07        432.52        26.42 o                         
  11   3  10         21.58          3.43        16.32 o                         
 -10   4  10         37.02         55.53        15.13 o                         
  -8   4  10          0.07        -12.26        10.48 o                         
  -6   4  10          0.30          0.33         9.86 o                         
  -4   4  10         46.75         52.26        11.61 o                         
  -2   4  10         86.09         81.62        16.71 o                         
   0   4  10        156.52        118.99        19.51 o                         
   2   4  10        412.81        348.42        42.74 o                         
   4   4  10        321.74        209.86        35.60 o                         
   6   4  10         64.55         93.45        19.72 o                         
   8   4  10        131.81        102.82        49.57 o                         
  10   4  10          0.01        -17.12        17.31 o                         
 -11   5  10          0.19        -15.74        13.99 o                         
  -9   5  10         26.92         26.32        18.11 o                         
  -7   5  10          8.86          0.83        14.67 o                         
  -5   5  10          6.56         13.23        15.19 o                         
  -3   5  10         89.57        118.29        19.21 o                         
  -1   5  10        402.47        341.27        25.88 o                         
   1   5  10        499.18        514.21        30.68 o                         
   3   5  10         26.72         30.94        15.31 o                         
   5   5  10         98.86         93.25        17.64 o                         
   7   5  10         52.37         53.20        18.22 o                         
   9   5  10         18.55         -4.15        17.25 o                         
  11   5  10          0.63        -23.63        15.75 o                         
 -10   6  10          0.03        -21.00        16.09 o                         
  -8   6  10         14.38         22.73        17.18 o                         
  -6   6  10         65.95         64.06        18.45 o                         
  -4   6  10         15.18          4.31        11.13 o                         
  -2   6  10         37.81         29.96        16.00 o                         
   0   6  10          0.13          4.57        12.85 o                         
   2   6  10          0.03        -13.48        12.03 o                         
   4   6  10        168.50        192.04        27.31 o                         
   6   6  10         47.98         13.74        17.26 o                         
   8   6  10         99.39        109.92        22.85 o                         
  10   6  10        126.95        144.93        26.66 o                         
  -9   7  10          4.84        -19.79        16.12 o                         
  -7   7  10          3.29          0.49        16.94 o                         
  -5   7  10        200.94        209.98        32.26 o                         
  -3   7  10          1.22        -19.30        12.87 o                         
  -1   7  10         30.23         38.58        16.40 o                         
   1   7  10          0.00         -9.77        12.09 o                         
   3   7  10        166.61        147.84        26.21 o                         
   5   7  10         10.63        -17.75        15.12 o                         
   7   7  10          0.05          0.97        16.41 o                         
   9   7  10         18.72          9.63        19.73 o                         
  -6   8  10          5.79          3.77        16.81 o                         
  -4   8  10         32.52         20.27        13.37 o                         
  -2   8  10         12.53          6.55        16.09 o                         
   0   8  10         61.67         84.61        17.61 o                         
   2   8  10         28.47         41.54        16.22 o                         
   4   8  10          3.79        -15.39        15.26 o                         
   6   8  10          2.05        -18.38        16.92 o                         
  -5   9  10         30.93         27.42        16.04 o                         
  -3   9  10          0.86        -24.19        16.13 o                         
  -1   9  10        158.56        110.78        24.60 o                         
   1   9  10         22.17          6.85        15.43 o                         
   3   9  10         87.19         81.26        19.58 o                         
   5   9  10         41.77         40.87        17.86 o                         
   0  10  10          0.03        -12.60        18.92 o                         
 -11   1  11         25.21         33.76        15.19 o                         
  -9   1  11         16.85         13.47        12.64 o                         
  -7   1  11         36.66         36.88        12.29 o                         
  -5   1  11        119.98        162.66        14.05 o                         
  -3   1  11        103.16         85.45        10.46 o                         
  -1   1  11         41.68         14.46         7.61 o                         
   1   1  11        421.84        430.28        26.06 o                         
   3   1  11         45.32         60.97        12.65 o                         
   5   1  11          4.55         -0.47        12.57 o                         
   7   1  11        212.90        237.07        31.27 o                         
   9   1  11          6.99        -10.70        16.43 o                         
  11   1  11          0.89         -7.44        22.05 o                         
 -10   2  11         27.04         18.21        14.30 o                         
  -8   2  11        173.47        260.37        22.09 o                         
  -6   2  11          3.19         -5.06         9.50 o                         
  -4   2  11        122.94        144.37        15.73 o                         
  -2   2  11        161.44        245.48        18.86 o                         
   0   2  11        318.43        345.34        23.19 o                         
   2   2  11         33.59         28.77        14.07 o                         
   4   2  11         35.01         31.58        19.55 o                         
   6   2  11          0.10         -3.59        12.59 o                         
   8   2  11        347.93        403.81        31.11 o                         
  10   2  11        350.35        463.96        41.04 o                         
 -11   3  11         21.89         14.36        14.63 o                         
  -9   3  11          7.63        -16.04        11.04 o                         
  -7   3  11         54.40         56.65        14.34 o                         
  -5   3  11        122.38        128.44        15.46 o                         
  -3   3  11         55.92         90.20        13.10 o                         
  -1   3  11        108.42        117.38        30.49 o                         
   1   3  11        375.80        367.38        35.09 o                         
   3   3  11         29.34         29.69        16.69 o                         
   5   3  11         13.54        -17.07        11.98 o                         
   7   3  11         56.90         24.14        16.49 o                         
   9   3  11        105.36         99.37        22.46 o                         
  11   3  11          2.79        -18.48        19.27 o                         
 -10   4  11          5.27         -7.91        12.24 o                         
  -8   4  11         29.60         23.88        13.13 o                         
  -6   4  11         61.16         59.93        17.62 o                         
  -4   4  11          2.39          4.97        13.55 o                         
  -2   4  11         36.12          1.58        12.86 o                         
   0   4  11        923.29        975.27        44.81 o                         
   2   4  11          3.49         -6.01        14.41 o                         
   4   4  11         54.39         22.86        25.44 o                         
   6   4  11         62.07         42.66        17.19 o                         
   8   4  11         97.08        112.99        23.89 o                         
  10   4  11         18.25         19.03        20.20 o                         
  -9   5  11          8.19          0.82        16.16 o                         
  -7   5  11        167.68        177.72        26.63 o                         
  -5   5  11         20.15          8.57        14.47 o                         
  -3   5  11          3.23        -10.68        23.24 o                         
  -1   5  11         18.94         -7.97        14.33 o                         
   1   5  11          1.95          0.64        14.04 o                         
   3   5  11        111.80         94.05        20.38 o                         
   5   5  11         30.31          9.58        12.47 o                         
   7   5  11          9.65          6.28        14.98 o                         
   9   5  11          2.53        -11.06        16.62 o                         
  -8   6  11          2.78        -11.92        16.21 o                         
  -6   6  11         35.50         47.83        17.51 o                         
  -4   6  11          2.45         -0.31        10.61 o                         
  -2   6  11         50.52         81.31        19.77 o                         
   0   6  11          7.09        -13.88        13.26 o                         
   2   6  11        261.21        385.52        36.36 o                         
   4   6  11          5.05         -3.51        17.02 o                         
   6   6  11          0.07        -19.84        13.23 o                         
   8   6  11         71.33         48.81        18.58 o                         
  -7   7  11          8.59         20.93        18.78 o                         
  -5   7  11         15.02         10.73        14.37 o                         
  -3   7  11          0.61        -10.49        16.14 o                         
  -1   7  11         22.85         -1.94        22.14 o                         
   1   7  11          5.41          2.78        16.84 o                         
   3   7  11         20.43         39.13        21.40 o                         
   5   7  11          1.35         -0.55        15.68 o                         
   7   7  11         19.35         15.19        18.50 o                         
  -6   8  11          6.64          3.17        16.50 o                         
  -4   8  11          5.16          2.08        13.71 o                         
  -2   8  11         26.90         33.59        19.22 o                         
   0   8  11         67.45         80.14        23.72 o                         
   2   8  11         54.10         50.37        21.67 o                         
   4   8  11          7.84         -9.38        17.95 o                         
   6   8  11          6.69        -26.37        17.58 o                         
  -3   9  11          1.93         -0.59        24.05 o                         
  -1   9  11         23.96         -2.37        32.80 o                         
   1   9  11          8.30         -2.46        23.11 o                         
   3   9  11          0.95         -5.19        20.66 o                         
 -10   0  12         47.66         84.06        31.19 o                         
  -8   0  12         12.58         -1.85        18.17 o                         
  -6   0  12        216.73        207.04        47.99 o                         
  -4   0  12          4.36         -2.31        11.47 o                         
  -2   0  12        356.14        307.81        20.98 o                         
   0   0  12        158.72         82.29        22.17 o                         
   2   0  12         76.86         71.67        16.56 o                         
   4   0  12          4.55          9.78        16.66 o                         
   6   0  12        488.13        435.50        38.47 o                         
   8   0  12         25.20         -6.64        24.92 o                         
  10   0  12         39.62         25.71        31.64 o                         
 -11   1  12          2.40          0.17        15.31 o                         
  -9   1  12        139.83        220.73        36.04 o                         
  -7   1  12          5.11        -15.96        10.64 o                         
  -5   1  12        181.88        218.96        20.87 o                         
  -3   1  12        652.69        687.18        27.61 o                         
  -1   1  12        767.86        859.50        31.45 o                         
   1   1  12        242.43        272.28        28.14 o                         
   3   1  12        493.76        294.26        24.57 o                         
   5   1  12        112.76        116.21        18.69 o                         
   7   1  12        259.72        409.91        48.04 o                         
   9   1  12         29.42         11.25        18.59 o                         
  11   1  12          0.10        -27.46        18.31 o                         
 -10   2  12          8.61         -6.09        12.17 o                         
  -8   2  12        106.13        129.50        17.83 o                         
  -6   2  12          0.39        -12.92         9.86 o                         
  -4   2  12          2.52          8.56        10.46 o                         
  -2   2  12        161.65        167.01        24.00 o                         
   0   2  12         74.82         69.10        12.49 o                         
   2   2  12         32.53         33.68        18.80 o                         
   4   2  12         28.96         23.84        13.95 o                         
   6   2  12         21.06         13.95        17.51 o                         
   8   2  12         29.88         32.17        26.05 o                         
  10   2  12         31.23         44.80        32.48 o                         
  -9   3  12         11.46         -2.34        13.40 o                         
  -7   3  12          0.16         -1.21        12.81 o                         
  -5   3  12          3.95         -4.15        12.76 o                         
  -3   3  12        144.45        188.01        23.32 o                         
  -1   3  12        495.60        456.42        27.90 o                         
   1   3  12         26.19         27.87        14.38 o                         
   3   3  12          2.05          0.93        15.62 o                         
   5   3  12         36.82         37.44        15.37 o                         
   7   3  12          0.11        -16.29        15.64 o                         
   9   3  12         42.02         64.32        20.21 o                         
 -10   4  12          4.87          4.95        18.25 o                         
  -8   4  12         44.29         60.46        21.04 o                         
  -6   4  12          3.33        -18.89        12.64 o                         
  -4   4  12         20.33        -10.97        12.30 o                         
  -2   4  12         47.47         21.38        15.53 o                         
   0   4  12        124.92        207.92        26.02 o                         
   2   4  12         86.95        108.65        27.61 o                         
   4   4  12         98.55         75.85        27.99 o                         
   6   4  12        210.06        180.02        25.40 o                         
   8   4  12         40.59         38.59        18.04 o                         
  -9   5  12          2.63         12.96        19.42 o                         
  -7   5  12         19.21         24.08        18.54 o                         
  -5   5  12         15.69        -14.21        11.72 o                         
  -3   5  12          0.00        -17.97        13.58 o                         
  -1   5  12          7.43         -8.62        15.60 o                         
   1   5  12          9.89          0.50        14.63 o                         
   3   5  12        187.02        204.91        27.67 o                         
   5   5  12         19.87         -8.53        13.84 o                         
   7   5  12         31.97         16.23        17.78 o                         
   9   5  12         13.03          2.68        18.86 o                         
  -8   6  12         21.84         12.79        25.11 o                         
  -6   6  12         35.23         21.20        16.24 o                         
  -4   6  12          0.03         -6.85        13.96 o                         
  -2   6  12         50.83         18.97        16.35 o                         
   0   6  12          6.87        -23.35        16.09 o                         
   2   6  12          5.51          0.22        16.93 o                         
   4   6  12         34.04         42.48        21.39 o                         
   6   6  12          4.49        -14.01        16.29 o                         
   8   6  12          0.70         -5.15        17.28 o                         
  -5   7  12         15.53          2.60        15.80 o                         
  -3   7  12         25.25          6.27        18.18 o                         
  -1   7  12          5.65         -1.22        16.78 o                         
   1   7  12          1.22         -3.27        19.16 o                         
   3   7  12         41.98         27.41        25.18 o                         
   5   7  12          0.68        -11.73        16.38 o                         
  -4   8  12          0.30         -5.90        12.62 o                         
  -2   8  12         41.32         44.10        21.12 o                         
   0   8  12         30.35         42.49        21.74 o                         
   2   8  12         24.02         35.83        22.12 o                         
   4   8  12          6.55        -16.68        20.35 o                         
  -9   1  13          6.80          6.27        15.69 o                         
  -7   1  13          7.82         23.42        13.73 o                         
  -5   1  13         17.44         17.65        12.31 o                         
  -3   1  13          0.58          5.58        10.47 o                         
  -1   1  13         13.36         32.37        11.87 o                         
   1   1  13          2.73        -20.70        14.74 o                         
   3   1  13          0.90         -1.08        12.34 o                         
   5   1  13         55.66         48.88        18.85 o                         
   7   1  13        165.51        195.18        25.11 o                         
   9   1  13         16.62         -8.81        29.77 o                         
  -8   2  13          9.69          5.90        15.30 o                         
  -6   2  13         59.55         60.51        14.48 o                         
  -4   2  13         10.08         10.54        11.95 o                         
  -2   2  13         49.64         36.43        17.84 o                         
   0   2  13        954.73        960.84        45.21 o                         
   2   2  13        171.22        212.83        28.71 o                         
   4   2  13          8.17          2.26        12.66 o                         
   6   2  13         72.60         55.23        41.90 o                         
   8   2  13         39.65         21.20        23.60 o                         
  -9   3  13          1.19        -16.07        13.36 o                         
  -7   3  13          0.24         14.70        14.38 o                         
  -5   3  13          0.07        -13.36        13.99 o                         
  -3   3  13         28.39          7.79        13.59 o                         
  -1   3  13        152.50        168.97        24.43 o                         
   1   3  13          6.53          5.93        14.59 o                         
   3   3  13          1.39         -7.26        15.73 o                         
   5   3  13          0.15        -12.11        11.13 o                         
   7   3  13         45.24         26.07        18.60 o                         
   9   3  13         17.38         14.40        20.27 o                         
  -8   4  13         28.24         39.41        21.41 o                         
  -6   4  13         79.71         64.48        48.75 o                         
  -4   4  13         33.61         33.50        14.92 o                         
  -2   4  13         44.35         52.44        23.51 o                         
   0   4  13         54.32         64.12        19.61 o                         
   2   4  13        284.74        320.24        51.85 o                         
   4   4  13         53.58         47.66        27.63 o                         
   6   4  13          0.51        -20.34        13.56 o                         
   8   4  13         47.24         42.97        19.77 o                         
  -7   5  13          5.23         22.15        19.97 o                         
  -5   5  13         54.96         33.96        32.26 o                         
  -3   5  13          4.53        -25.50        22.97 o                         
  -1   5  13          5.57         -2.20        15.93 o                         
   1   5  13          0.10          3.07        16.13 o                         
   3   5  13          8.51          6.68        18.99 o                         
   5   5  13         46.45         30.58        19.05 o                         
   7   5  13         52.27         44.48        19.63 o                         
  -6   6  13          9.79         -5.48        24.03 o                         
  -4   6  13         19.55         25.79        34.15 o                         
  -2   6  13          0.24         -9.12        15.87 o                         
   0   6  13          0.19         -5.47        18.05 o                         
   2   6  13          3.42        -21.37        18.83 o                         
   4   6  13          7.54        -21.65        26.74 o                         
   6   6  13          2.63        -22.58        15.06 o                         
  -3   7  13         15.60          7.32        32.93 o                         
  -1   7  13         69.25         50.29        21.71 o                         
   1   7  13         17.65         15.94        19.70 o                         
   3   7  13         18.11         17.49        24.41 o                         
  -8   0  14         21.55         11.23        25.15 o                         
  -6   0  14         40.93         51.78        27.08 o                         
  -4   0  14         18.76         24.23        21.20 o                         
  -2   0  14          0.29         -4.46        19.43 o                         
   0   0  14        106.04        122.74        39.08 o                         
   6   0  14        249.53        277.75        37.89 o                         
   8   0  14        129.65        156.67        36.12 o                         
  -7   1  14          6.74        -12.73        14.84 o                         
  -5   1  14          4.51        -21.14        14.09 o                         
  -3   1  14        103.22        101.51        16.64 o                         
  -1   1  14        507.81        616.44        33.45 o                         
   1   1  14         29.75        -12.00        17.90 o                         
   3   1  14          0.12        -13.59        13.12 o                         
   5   1  14        161.76        160.13        27.32 o                         
   7   1  14         88.75         62.17        26.37 o                         
  -8   2  14         11.38         13.04        15.20 o                         
  -6   2  14         17.98         25.47        13.77 o                         
  -4   2  14          1.62         -5.49        12.26 o                         
  -2   2  14         33.95         20.00        14.80 o                         
   0   2  14        125.87        181.90        25.34 o                         
   2   2  14          7.00         -4.26        18.40 o                         
   4   2  14         18.37         24.44        26.60 o                         
   6   2  14          2.13         -4.12        13.45 o                         
   8   2  14          1.55         11.93        18.98 o                         
  -7   3  14          8.90         30.98        19.92 o                         
  -5   3  14          2.23          2.39        14.27 o                         
  -3   3  14         13.45         -3.71        13.18 o                         
  -1   3  14          5.20        -15.52        15.76 o                         
   1   3  14         93.51        104.73        49.28 o                         
   3   3  14          5.04        -32.93        26.47 o                         
   5   3  14          9.05          1.86        14.64 o                         
   7   3  14         16.40          8.69        17.68 o                         
  -6   4  14         99.62         72.33        20.60 o                         
  -4   4  14          6.42         -1.05        18.58 o                         
  -2   4  14          3.98         15.35        25.95 o                         
   0   4  14          4.22         -3.33        16.06 o                         
   2   4  14        225.07        369.29        36.70 o                         
   4   4  14          8.24          2.54        13.33 o                         
   6   4  14         21.28         12.22        15.78 o                         
  -5   5  14          1.80        -15.85        15.98 o                         
  -3   5  14         13.03          3.17        15.88 o                         
  -1   5  14          1.42        -23.39        15.59 o                         
   1   5  14          0.12        -11.49        16.71 o                         
   3   5  14         26.72         17.77        47.03 o                         
   5   5  14          3.53        -20.02        13.79 o                         
  -4   6  14          4.40          4.66        17.64 o                         
  -2   6  14         87.59         99.54        37.26 o                         
   0   6  14          0.08        -24.52        19.95 o                         
   2   6  14         67.42         87.95        24.71 o                         
   4   6  14         16.52         21.44        16.70 o                         
  -7   1  15         19.52         56.09        36.60 o                         
  -5   1  15          0.67          2.17        17.55 o                         
  -3   1  15          8.37         22.30        15.84 o                         
   1   1  15         98.71        158.17        39.58 o                         
   3   1  15          0.01         -5.55        13.03 o                         
   5   1  15         18.75         14.48        17.85 o                         
  -6   2  15          0.84        -13.95        15.68 o                         
  -4   2  15          0.07        -22.26        16.37 o                         
  -2   2  15          7.03        -14.16        15.31 o                         
   0   2  15          0.08        -14.53        20.96 o                         
   2   2  15         53.12         50.52        38.23 o                         
   4   2  15         42.92         24.01        27.22 o                         
   6   2  15         30.77         41.72        17.89 o                         
  -5   3  15          3.99          6.31        18.89 o                         
  -3   3  15          1.19        -14.61        15.67 o                         
  -1   3  15          8.75        -27.82        21.54 o                         
   1   3  15        222.27        254.36        32.16 o                         
   3   3  15          5.04        -14.78         9.85 o                         
   5   3  15          7.81        -11.56        14.22 o                         
  -4   4  15         24.82         32.17        18.58 o                         
  -2   4  15          0.16        -29.39        19.59 o                         
   0   4  15         13.83         16.28        19.68 o                         
   2   4  15         61.75         61.10        23.36 o                         
   4   4  15          0.14         -4.52        22.91 o                         
  -1   5  15          0.39        -10.18        28.19 o                         
   1   5  15          3.60         -4.94        20.84 o                         
  -4   0  16          2.58         -3.53        24.36 o                         
  -2   0  16         95.66        156.59        37.26 o                         
   2   0  16         41.20        138.27        57.85 o                         
  -3   1  16         52.45         74.38        31.75 o                         
  -1   1  16         45.01         81.98        30.61 o                         
   3   1  16         10.78         83.35        52.52 o                         
  -2   2  16          8.08        -20.70        22.89 o                         
   0   2  16          3.67        -31.27        24.42 o                         
   2   2  16          8.01         -5.99        11.33 o                         
  -1   3  16          2.53          6.96        26.63 o                         
   1   3  16          9.49        -20.36        18.82 o                         
                                                                                
