# Supplementary material for: Crystal structure of bis­{2-[amino(iminium­yl)meth­yl]-1,1-di­methyl­guanidine} carbonate methanol disolvate
Source: Acta Crystallogr E Crystallogr Commun. 2015 Sep 12;71(Pt 10):o747–8. doi: 10.1107/S2056989015016771 (PMC4647403; doi:10.1107/S2056989015016771)
Supplement: Supplementary file 3 [file e-71-0o747-Isup3.cml]

<?xml version="1.0" ?>
<cml>
<molecule title="2-[amino(iminiumyl)methyl]-1,1-dimethylguanidine&#59; 2-[amino(iminiumyl)methyl]-1,1-dimethylguanidine&#59; carbonate&#59; methanol&#59; methanol" id="m1">
  <atomArray>
    <atom id="a1" elementType="C"
          x2="2.9088888888888884" y2="1.4818656909200398" />
    <atom id="a2" elementType="N"
          x2="1.3688888888888884" y2="1.4818656909200396" />
    <atom id="a3" elementType="C"
          x2="0.5988888888888882" y2="2.815544812748075" />
    <atom id="a4" elementType="C"
          x2="0.5988888888888887" y2="0.14818656909200387" />
    <atom id="a5" elementType="N"
          x2="1.3688888888888893" y2="-1.1854925527360314" />
    <atom id="a6" elementType="N"
          x2="-0.9411111111111113" y2="0.14818656909200387" />
    <atom id="a7" elementType="C"
          x2="-1.711111111111111" y2="-1.1854925527360318" />
    <atom id="a8" elementType="N"
          x2="-0.9411111111111105" y2="-2.519171674564067" />
    <atom id="a9" elementType="N" formalCharge="1"
          x2="-3.251111111111111" y2="-1.1854925527360318" />
    <atom id="a10" elementType="C"
          x2="13.468888888888888" y2="1.4818656909200398" />
    <atom id="a11" elementType="N"
          x2="11.928888888888887" y2="1.4818656909200396" />
    <atom id="a12" elementType="C"
          x2="11.158888888888887" y2="2.815544812748075" />
    <atom id="a13" elementType="C"
          x2="11.158888888888887" y2="0.14818656909200387" />
    <atom id="a14" elementType="N"
          x2="11.928888888888888" y2="-1.1854925527360314" />
    <atom id="a15" elementType="N"
          x2="9.618888888888888" y2="0.14818656909200387" />
    <atom id="a16" elementType="C"
          x2="8.848888888888888" y2="-1.1854925527360318" />
    <atom id="a17" elementType="N"
          x2="9.618888888888888" y2="-2.519171674564067" />
    <atom id="a18" elementType="N" formalCharge="1"
          x2="7.308888888888887" y2="-1.1854925527360318" />
    <atom id="a19" elementType="O" formalCharge="-1"
          x2="19.518888888888885" y2="1.3336791218280357" />
    <atom id="a20" elementType="C"
          x2="18.748888888888885" y2="-1.1102230246251565E-16" />
    <atom id="a21" elementType="O" formalCharge="-1"
          x2="19.518888888888885" y2="-1.3336791218280353" />
    <atom id="a22" elementType="O"
          x2="17.208888888888886" y2="-1.1102230246251565E-16" />
    <atom id="a23" elementType="C"
          x2="0.77" y2="-5.599171674564067" />
    <atom id="a24" elementType="O"
          x2="-0.77" y2="-5.599171674564067" />
    <atom id="a25" elementType="C"
          x2="6.27" y2="-5.599171674564067" />
    <atom id="a26" elementType="O"
          x2="4.73" y2="-5.599171674564067" />
  </atomArray>
  <bondArray>
    <bond atomRefs2="a1 a2" order="1" />
    <bond atomRefs2="a2 a3" order="1" />
    <bond atomRefs2="a2 a4" order="1" />
    <bond atomRefs2="a4 a5" order="1" />
    <bond atomRefs2="a4 a6" order="2" />
    <bond atomRefs2="a6 a7" order="1">
      <bondStereo convention="MDL" conventionValue="4" />
    </bond>
    <bond atomRefs2="a7 a8" order="1" />
    <bond atomRefs2="a7 a9" order="2" />
    <bond atomRefs2="a10 a11" order="1" />
    <bond atomRefs2="a11 a12" order="1" />
    <bond atomRefs2="a11 a13" order="1" />
    <bond atomRefs2="a13 a14" order="1" />
    <bond atomRefs2="a13 a15" order="2" />
    <bond atomRefs2="a15 a16" order="1">
      <bondStereo convention="MDL" conventionValue="4" />
    </bond>
    <bond atomRefs2="a16 a17" order="1" />
    <bond atomRefs2="a16 a18" order="2" />
    <bond atomRefs2="a19 a20" order="1" />
    <bond atomRefs2="a20 a21" order="1" />
    <bond atomRefs2="a20 a22" order="2" />
    <bond atomRefs2="a23 a24" order="1" />
    <bond atomRefs2="a25 a26" order="1" />
  </bondArray>
</molecule>
</cml>
